# Supplementary material for: Early Lessons From Ethiopia in Establishing a Data Triangulation Process to Analyze Immunization Program and Supply Data for Decision Making
Source: Glob Health Sci Pract. 2022 Jun 29;10(3):e2100719. doi: 10.9745/GHSP-D-21-00719 (PMC9242614; doi:10.9745/GHSP-D-21-00719)
Supplement: GHSP-D-21-00719-supplement-1.xlsm [file GHSP-D-21-00719-supplement-1.xlsm]

## Sheet: Cover page
																				TOOL NAVIGATION
															Region:
															Ethiopian Month:
															Ethiopian Year:
		Version:	1
		Last updated:		2020-10-27

## Sheet: Data Validation
Month		Year		Region		mBrana Woreda	Woreda correction			Afar		Benishangul Gumuz		Gambella		Somali		SNNPR
Meskerem		2011		Afar		Abala C	Abala WorHO			Abala WorHO		Agalo Meti WorHO		Abobo WorHO		Abaqaraw WorHO		Adilo Zuria WorHO
Tikemet		2012		Benishangul Gumuz		Abaqaraw C	Abaqaraw WorHO			Adaar WorHO		Asosa Town 1 WorHO		Akobo WorHO		Adadle WorHO		Angacha WorHO
Hidar		2013		Gambella		Abobo C	Abobo WorHO			Afambo WorHO		Assosa WorHO		Baziel PHCU		Afdam WorHO		Demboya WorHO
Tahesas		2014		SNNPR		Adaar C	Adaar WorHO			Afdera WorHO		Bambasi WorHO		Dimma WorHO		Ararso WorHO		Doyo Gena WorHO
Tir		2015		Somali		Adadle C	Adadle WorHO			Amibara WorHO		Belo Jeganfoy WorHO		Elia PHCU		Aware WorHO		Dr. Bogalech Gebere Memorial General Hospital
Yekatit		2016				Afambo C	Afambo WorHO			Argoba Special WorHO		Bulen WorHO		Gambella PHCU		Awbare WorHO		Durame Town Administration WorHO
Megabit		2017				Afdam C	Afdam WorHO			Awash Fenteale WorHO		Dangur WorHO		Gambella Town Primary Hospital		Ayisha WorHO		Hadero Town Administration WorHO
Miyazia		2018				Afdera C	Afdera WorHO			Awash Town WorHO		Dibate WorHO		Gambella Zuria WorHO		Ayun WorHO		Hadero Tunto Zuriya WorHO
Ginbot		2019				Agalometi C	Agalo Meti WorHO			Awura WorHO		Guba WorHO		Godere WorHO		babili WorHO		Kacha Birra WorHO
Sene		2020				Akobo C	Akobo WorHO			Ayssaita WorHO		Homosha WorHO		Gog WorHO		Baki Primary Hospital		Kedida Gamela WorHO
Hamle						Amibara C	Amibara WorHO			Berahle WorHO		Kamashi Primary Hospital		Itang PHCU		Bare WorHO		Shinshicho Town Administration WorHO
Nehasa						Ararso C	Ararso WorHO			Bidu WorHO		Kamashi WorHO		Jikawo WorHO		Bercano WorHO		Tembaro WorHO
						Argoba Special C	Argoba Special WorHO			Chifra WorHO		Kurmuk WorHO		Jor WorHO		Bilcilbur WorHO
						Asosa Town 1 C	Asosa Town 1 WorHO			Dalifaghe WorHO		Mandura WorHO		Kumi Meles Zenawi Memorial Primary Hospital		Birqod WorHO
						Assossa C	Assosa WorHO			Dalol WorHO		Mao Komo Special WorHO		Lare WorHO		Bodalay WorHO
						Asossa C	Assosa WorHO			Dewe WorHO		Menge WorHO		Lier Health Center		Bokh WorHO
						Aware C	Aware WorHO			Dubti WorHO		Oda Bilidigilu WorHO		Lier PHCU		Bokolmanyo WorHO
						Awash Fentale C	Awash Fenteale WorHO			Dulecha WorHO		Pawi Hospital		Makuey WorHO		Chareti WorHO
						Awash Town C	Awash Town WorHO			Elidar WorHO		Pawi WorHO		Mengeshi WorHO		Danbal WorHO
						Awbare C	Awbare WorHO			Erabti WorHO		Sedal WorHO		Nyinenyang Primary Hospital		Danot WorHO
						Awra C	Awura WorHO			Ewa WorHO		SherKole WorHO		Pugniwudo Primary Hospital		Daratole WorHO
						Ayisha C	Ayisha WorHO			Galalo WorHO		Wembera WorHO		Wanthoa WorHO		Daroor WorHO
						Ayssaita C	Ayssaita WorHO			Gewane WorHO		Yaso WorHO				Degahbur Primary Hospital
						Ayun C	Ayun WorHO			Gulina WorHO						Degahbur town WorHO
						Babille C	babili WorHO			Hadeleala WorHO						Degahbur WorHO
						Baki Primary Hospital C	Baki Primary Hospital			Koneba WorHO						Dekasuftu WorHO
						Bambasi C	Bambasi WorHO			Kori WorHO						Dhagahmadaw WorHO
						Bare C	Bare WorHO			Magale WorHO						Dhanan WorHO
						Baziel PHCU C	Baziel PHCU			Mille WorHO						Dhoboweyn WorHO
						Bello Djiganfoy C	Belo Jeganfoy WorHO			Semera Logia Kentiba WorHO						dig WorHO
						Berhale C	Berahle WorHO			Semirobi WorHO						Dollo bay WorHO
						Bercano C	Bercano WorHO			Telalak WorHO						Dolo Ado WorHO
						Bidu C	Bidu WorHO			Teru WorHO						Doollo Hospital
						Bilcilbur C	Bilcilbur WorHO			Yallo WorHO						Duhun WorHO
						Birkot C	Birqod WorHO									East Imey WorHO
						Bodalay C	Bodalay WorHO									EL-Ogaden WorHO
						Bokh C	Bokh WorHO									Elele WorHO
						Bokolmanyo C	Bokolmanyo WorHO									Elkari WorHO
						Bulen C	Bulen WorHO									Elwayne WorHO
						Chareti C	Chareti WorHO									Erer WorHO
						Chifra C	Chifra WorHO									Ferfer WorHO
						Dalifagy C	Dalifaghe WorHO									FIK Primary Hospital
						Dalul C	Dalol WorHO									Fik WorHO
						Dembel C	Danbal WorHO									Filtu Primary hospital
						Dangura C	Dangur WorHO									Filtu WorHO
						Danot C	Danot WorHO									Gablalu WorHO
						Daratole C	Daratole WorHO									Galadi WorHO
						Daroor C	Daroor WorHO									Galhamur WorHO
						Degahbur C	Degahbur WorHO									Garbo WorHO
						Degahbur Primary Hospital	Degahbur Primary Hospital									Gashamo WorHO
						Degahbur town C	Degahbur town WorHO									God-God WorHO
						Dekasuftu C	Dekasuftu WorHO									Godey City WorHO
						Dewe C	Dewe WorHO									Godey General Hospital
						Dhagahmadaw C	Dhagahmadaw WorHO									Godey WorHO
						Danan C	Dhanan WorHO									Goglo WorHO
						Dhoboweyn C	Dhoboweyn WorHO									Goljano WorHO
						Dibat C	Dibate WorHO									Gorabaqaqsa WorHO
						Dig C	dig WorHO									gota-biki WorHO
						Dima C	Dimma WorHO									Gunagado WorHO
						Dolobay C	Dollo bay WorHO									Gura Damole WorHO
						Dolo Ado C	Dolo Ado WorHO									Gursum WorHO
						Doollo Hospital C	Doollo Hospital									Hadagala WorHO
						Dubti C	Dubti WorHO									Hamaro WorHO
						Duhun C	Duhun WorHO									Hararey WorHO
						Dulecha C	Dulecha WorHO									Harawo WorHO
						East Imey C	East Imey WorHO									Hargele Primary Hospital
						Elele C	Elele WorHO									Hargele WorHO
						Elia PHCU C	Elia PHCU									Harorays WorHO
						Elidar C	Elidar WorHO									Harshin WorHO
						Elkere C	Elkari WorHO									Higloley WorHO
						EL-Ogaden C	EL-Ogaden WorHO									Horashagah WorHO
						Elwayne C	Elwayne WorHO									Hudhet WorHO
						Erebti C	Erabti WorHO									Jigjiga town WorHO
						Erer C	Erer WorHO									Kadadumo WorHO
						Ewa C	Ewa WorHO									Karamara General Hospital
						Ferfer C	Ferfer WorHO									Karsasula WorHO
						Fik C	Fik WorHO									Kebridahar Primary hospital
						FIK Primary Hospital C	FIK Primary Hospital									Kebridahar town WorHO
						Filtu C	Filtu WorHO									Kebridahar WorHO
						Filtu Primary hospital C	Filtu Primary hospital									Koran Mula WorHO
						Gablalu C	Gablalu WorHO									Lagahida WorHO
						Galadi C	Galadi WorHO									Lasdhankeyre WorHO
						Gelaelo C	Galalo WorHO									Lehelyuub WorHO
						Galhamur C	Galhamur WorHO									Maeso WorHO
						Gambella PHCU C	Gambella PHCU									Marsin WorHO
						Gambella Town Primary Hospital C	Gambella Town Primary Hospital									Mayumuluqo WorHO
						Gambella Zuria C	Gambella Zuria WorHO									Moyale WorHO
						Garbo C	Garbo WorHO									Mubarak WorHO
						Gashamo C	Gashamo WorHO									Mustahil WorHO
						Gewane C	Gewane WorHO									Qabribayah town WorHO
						Godere C	Godere WorHO									Qabribayah WorHO
						Godey C	Godey WorHO									Qalafo WorHO
						Godey City C	Godey City WorHO									Qooxle WorHO
						Godey General Hospital C	Godey General Hospital									Qubi WorHO
						God-God C	God-God WorHO									Raso WorHO
						Gog C	Gog WorHO									Sagag WorHO
						Goglo C	Goglo WorHO									Salahad WorHO
						Goljano C	Goljano WorHO									Shabeley WorHO
						Gorabaqaqsa C	Gorabaqaqsa WorHO									Shaykosh WorHO
						Gota-biki C	gota-biki WorHO									Shilabo WorHO
						Guba C	Guba WorHO									Shinile WorHO
						Gulina C	Gulina WorHO									Togwajale town WorHO
						Gunagado C	Gunagado WorHO									Tuliguled WorHO
						Gura Dhamole C	Gura Damole WorHO									Wangey WorHO
						Gurrsum C	Gursum WorHO									Warder WorHO
						Hadigala C	Hadagala WorHO									West Imay WorHO
						Hadeleala C	Hadeleala WorHO									Yahoob WorHO
						Hamaro C	Hamaro WorHO									yocale WorHO
						Hararey C	Hararey WorHO
						Harewo C	Harawo WorHO
						Hargele C	Hargele WorHO
						Hargele Primary Hospital C	Hargele Primary Hospital
						Harorays C	Harorays WorHO
						Hareshen C	Harshin WorHO
						Higloley C	Higloley WorHO
						Homosha C	Homosha WorHO
						Horashagah C	Horashagah WorHO
						Hudet C	Hudhet WorHO
						Itang C	Itang PHCU
						Jigjiga town C	Jigjiga town WorHO
						Jikawo C	Jikawo WorHO
						Jor C	Jor WorHO
						Kedaduma C	Kadadumo WorHO
						Kamashi C	Kamashi WorHO
						Kamashi Primary Hospital C	Kamashi Primary Hospital
						Karamara General Hospital C	Karamara General Hospital
						Karsasula C	Karsasula WorHO
						Kebridahar C	Kebridahar WorHO
						Kebridahar Primary hospital C	Kebridahar Primary hospital
						Kebridahar town C	Kebridahar town WorHO
						Koneba C	Koneba WorHO
						Koran Mula C	Koran Mula WorHO
						Kori C	Kori WorHO
						Kumi Meles Zenawi Memorial Primary Hospital C	Kumi Meles Zenawi Memorial Primary Hospital
						Kurmuk C	Kurmuk WorHO
						Lagahida C	Lagahida WorHO
						Lare C	Lare WorHO
						Lasdhankeyre C	Lasdhankeyre WorHO
						Lehelyuub C	Lehelyuub WorHO
						Lier Health Center C	Lier Health Center
						Lier PHCU	Lier PHCU
						Meisso C	Maeso WorHO
						Megale C	Magale WorHO
						Makuey C	Makuey WorHO
						Mandura C	Mandura WorHO
						Maokomo Special C	Mao Komo Special WorHO
						Marsin C	Marsin WorHO
						Mayumuluqo C	Mayumuluqo WorHO
						Menge C	Menge WorHO
						Mengeshi C	Mengeshi WorHO
						Mile C	Mille WorHO
						Moyalle C	Moyale WorHO
						Mubarek C	Mubarak WorHO
						Mustahil C	Mustahil WorHO
						Nyinenyang Primary Hospital C	Nyinenyang Primary Hospital
						Odda Buldigilu C	Oda Bilidigilu WorHO
						Pawi C	Pawi WorHO
						Pawi Hospital C	Pawi Hospital
						Pugniwudo Primary Hospital C	Pugniwudo Primary Hospital
						Qabribayah C	Qabribayah WorHO
						Qabribayah town C	Qabribayah town WorHO
						Qalafo C	Qalafo WorHO
						Qooxle C	Qooxle WorHO
						Qubi C	Qubi WorHO
						Raso C	Raso WorHO
						Sagag C	Sagag WorHO
						Salahad C	Salahad WorHO
						Sedal C	Sedal WorHO
						Semera Logia Keniba C	Semera Logia Kentiba WorHO
						Semirobi C	Semirobi WorHO
						Shabeley C	Shabeley WorHO
						Shekosh C	Shaykosh WorHO
						Sherkole C	SherKole WorHO
						Shilabo C	Shilabo WorHO
						Shinile C	Shinile WorHO
						Talalak C	Telalak WorHO
						Teru C	Teru WorHO
						Togwajale town C	Togwajale town WorHO
						Tuliguled C	Tuliguled WorHO
						Wangey C	Wangey WorHO
						Wantowa C	Wanthoa WorHO
						Warder C	Warder WorHO
						Wenbera C	Wembera WorHO
						West Imay C	West Imay WorHO
						Yahoob C	Yahoob WorHO
						Yalo C	Yallo WorHO
						Yaso C	Yaso WorHO
						yocale C	yocale WorHO
						Aysita C	Aysita WorHO
						Berga C	Berga WorHO
						Bure Mudaytu C	Bure Mudaytu WorHO
						Dichoto C	Dichoto WorHO
						Dollo C	Dollo WorHO
						Elida'ar C	Elida'ar WorHO
						Erere C	Erere WorHO
						Gambella Town C	Gambella Town WorHO
						Jara C	Jara WorHO
						Jarar C	Jarar WorHO
						Jigjiga City Counsel C	Jigjiga City Counsel WorHO
						Kebribayah City Counsel C	Kebribayah City Counsel WorHO
						Kebribeyah C	Kebribeyah WorHO
						Kersa Dula C	Kersa Dula WorHO
						Korahe C	Korahe WorHO
						Logia C	Logia WorHO
						Megenta C	Megenta WorHO
						Nogob C	Nogob WorHO
						North Jigjiga C	North Jigjiga WorHO
						Pawe Special C	Pawe Special WorHO
						Qoran C	Qoran WorHO
						Semera C	Semera WorHO
						Semuroubi C	Semuroubi WorHO
						Shebelle C	Shebelle WorHO
						Telalak C	Telalak WorHO
						Tog-Wuchale City Counsel C	Tog-Wuchale City Counsel WorHO
						Adilo Zuria C	Adilo Zuria WorHO
						Angacha C	Angacha WorHO
						Damboya C	Demboya WorHO
						Doyo Gena C	Doyo Gena WorHO
							Dr. Bogalech Gebere Memorial General Hospital
						Durame Town C	Durame Town Administration WorHO
						Hadero Town C	Hadero Town Administration WorHO
						Hadero Tunto C	Hadero Tunto Zuriya WorHO
						Kacha Bira C	Kacha Birra WorHO
						Kedida Gamela C	Kedida Gamela WorHO
						Shinshicho Town C	Shinshicho Town Administration WorHO
						Tembaro C	Tembaro WorHO

## Sheet: Helper_zone
Helper	Zone			Afar		Benishangulgumuz		Gambella		Somali		SNNPR
Afar1	Zone 1 ZHD			Abala WorHO		Agalo Meti WorHO		Abobo WorHO		Abaqaraw WorHO		Adilo Zuria WorHO
Afar2	Zone 2 ZHD			Adaar WorHO		Asosa Town 1 WorHO		Akobo WorHO		Adadle WorHO		Angacha WorHO
Afar3	Zone 3 ZHD			Afambo WorHO		Assosa WorHO		Baziel PHCU		Afdam WorHO		Demboya WorHO
Afar4	Zone 4 ZHD			Afdera WorHO		Bambasi WorHO		Dimma WorHO		Ararso WorHO		Doyo Gena WorHO
Afar5	Zone 5 ZHD			Amibara WorHO		Belo Jeganfoy WorHO		Elia PHCU		Aware WorHO		Dr. Bogalech Gebere Memorial General Hospital
Benishangulgumuz1	Assosa ZHD			Argoba Special WorHO		Bulen WorHO		Gambella PHCU		Awbare WorHO		Durame Town Administration WorHO
Benishangulgumuz2	Kamashi ZHD			Awash Fenteale WorHO		Dangur WorHO		Gambella Town Primary Hospital		Ayisha WorHO		Hadero Town Administration WorHO
Benishangulgumuz3	Mao Komo Special ZHD			Awash Town WorHO		Dibate WorHO		Gambella Zuria WorHO		Ayun WorHO		Hadero Tunto Zuriya WorHO
Benishangulgumuz4	Metekel ZHD			Awura WorHO		Guba WorHO		Godere WorHO		babili WorHO		Kacha Birra WorHO
Gambella1	Agniwa ZHD			Ayssaita WorHO		Homosha WorHO		Gog WorHO		Baki Primary Hospital		Kedida Gamela WorHO
Gambella2	Gambella Town WorHO			Berahle WorHO		Kamashi Primary Hospital		Itang PHCU		Bare WorHO		Shinshicho Town Administration WorHO
Gambella3	Itang Special WorHO			Bidu WorHO		Kamashi WorHO		Jikawo WorHO		Bercano WorHO		Tembaro WorHO
Gambella4	Majang ZHD			Chifra WorHO		Kurmuk WorHO		Jor WorHO		Bilcilbur WorHO
Gambella5	Nuer ZHD			Dalifaghe WorHO		Mandura WorHO		Kumi Meles Zenawi Memorial Primary Hospital		Birqod WorHO
Somali1	Afder ZHD			Dalol WorHO		Mao Komo Special WorHO		Lare WorHO		Bodalay WorHO
Somali2	Dawa ZHD			Dewe WorHO		Menge WorHO		Lier Health Center		Bokh WorHO
Somali3	Dollo ZHD			Dubti WorHO		Oda Bilidigilu WorHO		Lier PHCU		Bokolmanyo WorHO
Somali4	Erar ZHD			Dulecha WorHO		Pawi Hospital		Makuey WorHO		Chareti WorHO
Somali5	Fafan ZHD			Elidar WorHO		Pawi WorHO		Mengeshi WorHO		Danbal WorHO
Somali6	Jarar ZHD			Erabti WorHO		Sedal WorHO		Nyinenyang Primary Hospital		Danot WorHO
Somali7	Korahay ZHD			Ewa WorHO		SherKole WorHO		Pugniwudo Primary Hospital		Daratole WorHO
Somali8	Liben ZHD			Galalo WorHO		Wembera WorHO		Wanthoa WorHO		Daroor WorHO
Somali9	Nogob ZHD			Gewane WorHO		Yaso WorHO				Degahbur Primary Hospital
Somali10	Shebelle ZHD			Gulina WorHO						Degahbur town WorHO
Somali11	Sitti ZHD			Hadeleala WorHO						Degahbur WorHO
SNNPR1	Kembata Tembaro ZHD			Koneba WorHO						Dekasuftu WorHO
				Kori WorHO						Dhagahmadaw WorHO
				Magale WorHO						Dhanan WorHO
				Mille WorHO						Dhoboweyn WorHO
				Semera Logia Kentiba WorHO						dig WorHO
				Semirobi WorHO						Dollo bay WorHO
				Telalak WorHO						Dolo Ado WorHO
	Woreda	Zone		Teru WorHO						Doollo Hospital
	Abala WorHO	Zone 2 ZHD		Yallo WorHO						Duhun WorHO
	Adaar WorHO	Zone 1 ZHD								East Imey WorHO
	Afambo WorHO	Zone 1 ZHD								EL-Ogaden WorHO
	Afdera WorHO	Zone 2 ZHD								Elele WorHO
	Amibara WorHO	Zone 3 ZHD								Elkari WorHO
	Argoba Special WorHO	Zone 3 ZHD								Elwayne WorHO
	Awash Fenteale WorHO	Zone 3 ZHD								Erer WorHO
	Awash Town WorHO	Zone 3 ZHD								Ferfer WorHO
	Awura WorHO	Zone 4 ZHD								FIK Primary Hospital
	Ayssaita WorHO	Zone 1 ZHD								Fik WorHO
	Berahle WorHO	Zone 2 ZHD								Filtu Primary hospital
	Bidu WorHO	Zone 2 ZHD								Filtu WorHO
	Chifra WorHO	Zone 1 ZHD								Gablalu WorHO
	Dalifaghe WorHO	Zone 5 ZHD								Galadi WorHO
	Dalol WorHO	Zone 2 ZHD								Galhamur WorHO
	Dewe WorHO	Zone 5 ZHD								Garbo WorHO
	Dubti WorHO	Zone 1 ZHD								Gashamo WorHO
	Dulecha WorHO	Zone 3 ZHD								God-God WorHO
	Elidar WorHO	Zone 1 ZHD								Godey City WorHO
	Erabti WorHO	Zone 2 ZHD								Godey General Hospital
	Ewa WorHO	Zone 4 ZHD								Godey WorHO
	Galalo WorHO	Zone 3 ZHD								Goglo WorHO
	Gewane WorHO	Zone 3 ZHD								Goljano WorHO
	Gulina WorHO	Zone 4 ZHD								Gorabaqaqsa WorHO
	Hadeleala WorHO	Zone 5 ZHD								gota-biki WorHO
	Koneba WorHO	Zone 2 ZHD								Gunagado WorHO
	Kori WorHO	Zone 1 ZHD								Gura Damole WorHO
	Magale WorHO	Zone 2 ZHD								Gursum WorHO
	Mille WorHO	Zone 1 ZHD								Hadagala WorHO
	Semera Logia Kentiba WorHO	Zone 1 ZHD								Hamaro WorHO
	Semirobi WorHO	Zone 5 ZHD								Hararey WorHO
	Telalak WorHO	Zone 5 ZHD								Harawo WorHO
	Teru WorHO	Zone 4 ZHD								Hargele Primary Hospital
	Yallo WorHO	Zone 4 ZHD								Hargele WorHO
	Agalo Meti WorHO	Kamashi ZHD								Harorays WorHO
	Asosa Town 1 WorHO	Assosa ZHD								Harshin WorHO
	Assosa WorHO	Assosa ZHD								Higloley WorHO
	Bambasi WorHO	Assosa ZHD								Horashagah WorHO
	Belo Jeganfoy WorHO	Kamashi ZHD								Hudhet WorHO
	Bulen WorHO	Metekel ZHD								Jigjiga town WorHO
	Dangur WorHO	Metekel ZHD								Kadadumo WorHO
	Dibate WorHO	Metekel ZHD								Karamara General Hospital
	Guba WorHO	Metekel ZHD								Karsasula WorHO
	Homosha WorHO	Assosa ZHD								Kebridahar Primary hospital
	Kamashi Primary Hospital	Kamashi ZHD								Kebridahar town WorHO
	Kamashi WorHO	Kamashi ZHD								Kebridahar WorHO
	Kurmuk WorHO	Assosa ZHD								Koran Mula WorHO
	Mandura WorHO	Metekel ZHD								Lagahida WorHO
	Mao Komo Special WorHO	Mao Komo Special ZHD								Lasdhankeyre WorHO
	Menge WorHO	Assosa ZHD								Lehelyuub WorHO
	Oda Bilidigilu WorHO	Assosa ZHD								Maeso WorHO
	Pawi Hospital	Metekel ZHD								Marsin WorHO
	Pawi WorHO	Metekel ZHD								Mayumuluqo WorHO
	Sedal WorHO	Kamashi ZHD								Moyale WorHO
	SherKole WorHO	Assosa ZHD								Mubarak WorHO
	Wembera WorHO	Metekel ZHD								Mustahil WorHO
	Yaso WorHO	Kamashi ZHD								Qabribayah town WorHO
	Abaqaraw WorHO	Shebelle ZHD								Qabribayah WorHO
	Adadle WorHO	Shebelle ZHD								Qalafo WorHO
	Afdam WorHO	Sitti ZHD								Qooxle WorHO
	Ararso WorHO	Jarar ZHD								Qubi WorHO
	Aware WorHO	Jarar ZHD								Raso WorHO
	Awbare WorHO	Fafan ZHD								Sagag WorHO
	Ayisha WorHO	Sitti ZHD								Salahad WorHO
	Ayun WorHO	Nogob ZHD								Shabeley WorHO
	babili WorHO	Fafan ZHD								Shaykosh WorHO
	Baki Primary Hospital	Sitti ZHD								Shilabo WorHO
	Bare WorHO	Afder ZHD								Shinile WorHO
	Bercano WorHO	Shebelle ZHD								Togwajale town WorHO
	Bilcilbur WorHO	Jarar ZHD								Tuliguled WorHO
	Birqod WorHO	Jarar ZHD								Wangey WorHO
	Bodalay WorHO	Korahay ZHD								Warder WorHO
	Bokh WorHO	Dollo ZHD								West Imay WorHO
	Bokolmanyo WorHO	Liben ZHD								Yahoob WorHO
	Chareti WorHO	Afder ZHD								yocale WorHO
	Danbal WorHO	Sitti ZHD
	Danot WorHO	Dollo ZHD
	Daratole WorHO	Dollo ZHD
	Daroor WorHO	Jarar ZHD
	Degahbur Primary Hospital	Jarar ZHD
	Degahbur town WorHO	Jarar ZHD
	Degahbur WorHO	Jarar ZHD
	Dekasuftu WorHO	Liben ZHD
	Dhagahmadaw WorHO	Jarar ZHD
	Dhanan WorHO	Shebelle ZHD
	Dhoboweyn WorHO	Korahay ZHD
	dig WorHO	Jarar ZHD
	Dollo bay WorHO	Afder ZHD
	Dolo Ado WorHO	Liben ZHD
	Doollo Hospital	Dollo ZHD
	Duhun WorHO	Nogob ZHD
	East Imey WorHO	Shebelle ZHD
	EL-Ogaden WorHO	Korahay ZHD
	Elele WorHO	Shebelle ZHD
	Elkari WorHO	Afder ZHD
	Elwayne WorHO	Nogob ZHD
	Erer WorHO	Sitti ZHD
	Ferfer WorHO	Shebelle ZHD
	FIK Primary Hospital	Erar ZHD
	Fik WorHO	Erar ZHD
	Filtu Primary hospital	Liben ZHD
	Filtu WorHO	Liben ZHD
	Gablalu WorHO	Sitti ZHD
	Galadi WorHO	Dollo ZHD
	Galhamur WorHO	Dollo ZHD
	Garbo WorHO	Nogob ZHD
	Gashamo WorHO	Jarar ZHD
	God-God WorHO	Shebelle ZHD
	Godey City WorHO	Shebelle ZHD
	Godey General Hospital	Shebelle ZHD
	Godey WorHO	Afder ZHD
	Goglo WorHO	Korahay ZHD
	Goljano WorHO	Fafan ZHD
	Gorabaqaqsa WorHO	Liben ZHD
	gota-biki WorHO	Sitti ZHD
	Gunagado WorHO	Jarar ZHD
	Gura Damole WorHO	Liben ZHD
	Gursum WorHO	Fafan ZHD
	Hadagala WorHO	Sitti ZHD
	Hamaro WorHO	Erar ZHD
	Hararey WorHO	Nogob ZHD
	Harawo WorHO	Fafan ZHD
	Hargele Primary Hospital	Afder ZHD
	Hargele WorHO	Afder ZHD
	Harorays WorHO	Fafan ZHD
	Harshin WorHO	Fafan ZHD
	Higloley WorHO	Korahay ZHD
	Horashagah WorHO	Nogob ZHD
	Hudhet WorHO	Dawa ZHD
	Jigjiga town WorHO	Fafan ZHD
	Kadadumo WorHO	Dawa ZHD
	Karamara General Hospital	Fafan ZHD
	Karsasula WorHO	Liben ZHD
	Kebridahar Primary hospital	Korahay ZHD
	Kebridahar town WorHO	Korahay ZHD
	Kebridahar WorHO	Korahay ZHD
	Koran Mula WorHO	Fafan ZHD
	Lagahida WorHO	Erar ZHD
	Lasdhankeyre WorHO	Korahay ZHD
	Lehelyuub WorHO	Dollo ZHD
	Maeso WorHO	Sitti ZHD
	Marsin WorHO	Korahay ZHD
	Mayumuluqo WorHO	Erar ZHD
	Moyale WorHO	Dawa ZHD
	Mubarak WorHO	Dawa ZHD
	Mustahil WorHO	Shebelle ZHD
	Qabribayah town WorHO	Fafan ZHD
	Qabribayah WorHO	Fafan ZHD
	Qalafo WorHO	Shebelle ZHD
	Qooxle WorHO	Afder ZHD
	Qubi WorHO	Erar ZHD
	Raso WorHO	Afder ZHD
	Sagag WorHO	Nogob ZHD
	Salahad WorHO	Erar ZHD
	Shabeley WorHO	Fafan ZHD
	Shaykosh WorHO	Korahay ZHD
	Shilabo WorHO	Korahay ZHD
	Shinile WorHO	Sitti ZHD
	Togwajale town WorHO	Fafan ZHD
	Tuliguled WorHO	Fafan ZHD
	Wangey WorHO	Erar ZHD
	Warder WorHO	Dollo ZHD
	West Imay WorHO	Afder ZHD
	Yahoob WorHO	Erar ZHD
	yocale WorHO	Jarar ZHD
	Abobo WorHO	Agniwa ZHD
	Akobo WorHO	Nuer ZHD
	Baziel PHCU	Itang Special WorHO
	Dimma WorHO	Agniwa ZHD
	Elia PHCU	Itang Special WorHO
	Gambella PHCU	Gambella Town WorHO
	Gambella Town Primary Hospital	Gambella Town WorHO
	Gambella Zuria WorHO	Agniwa ZHD
	Godere WorHO	Majang ZHD
	Gog WorHO	Agniwa ZHD
	Itang PHCU	Itang Special WorHO
	Jikawo WorHO	Nuer ZHD
	Jor WorHO	Agniwa ZHD
	Kumi Meles Zenawi Memorial Primary Hospital	Majang ZHD
	Lare WorHO	Nuer ZHD
	Lier Health Center	Itang Special WorHO
	Lier PHCU	Itang Special WorHO
	Makuey WorHO	Nuer ZHD
	Mengeshi WorHO	Majang ZHD
	Nyinenyang Primary Hospital	Nuer ZHD
	Pugniwudo Primary Hospital	Agniwa ZHD
	Wanthoa WorHO	Nuer ZHD
	Adilo Zuria WorHO	Kembata Tembaro ZHD
	Angacha WorHO	Kembata Tembaro ZHD
	Demboya WorHO	Kembata Tembaro ZHD
	Doyo Gena WorHO	Kembata Tembaro ZHD
	Dr. Bogalech Gebere Memorial General Hospital	Kembata Tembaro ZHD
	Durame Town Administration WorHO	Kembata Tembaro ZHD
	Hadero Town Administration WorHO	Kembata Tembaro ZHD
	Hadero Tunto Zuriya WorHO	Kembata Tembaro ZHD
	Kacha Birra WorHO	Kembata Tembaro ZHD
	Kedida Gamela WorHO	Kembata Tembaro ZHD
	Shinshicho Town Administration WorHO	Kembata Tembaro ZHD
	Tembaro WorHO	Kembata Tembaro ZHD

## Sheet: Helper_worho denom
Helper	Woreda	Target Pop - new est	Target pop by month (new est)	Target pop (DHIS2) surviving infant	tar pop - dhis2 by month	Target pop BCG (DHIS2) live birth	tar pop BCG - dhis2 by month	Reconciled denom all but BCG	Reconcile for BCG	Message
Afar1	Abala WorHO	1477	123	1251	104	1337	111	123	123	Target population estimates
Afar2	Adaar WorHO	1775	148	1774	148	1896	158	148	148	Target population estimates
Afar3	Afambo WorHO	797	66	796	66	850	71	66	66	Target population estimates
Afar4	Afdera WorHO	1062	89	1062	89	1135	95	89	89	Target population estimates
Afar5	Amibara WorHO	1698	142	2093	174	2236	186	142	142	Target population estimates
Afar6	Argoba Special WorHO	722	60	721	60	770	64	60	60	Target population estimates
Afar7	Awash Fenteale WorHO	483	40	483	40	516	43	40	40	Target population estimates
Afar8	Awash Town WorHO	522	44	488	41	522	44	44	44	Target population estimates
Afar9	Awura WorHO	1179	98	1179	98	1260	105	98	98	Target population estimates
Afar10	Ayssaita WorHO	1559	130	1557	130	1664	139	130	130	Target population estimates
Afar11	Berahle WorHO	2621	218	2618	218	2797	233	218	218	Target population estimates
Afar12	Bidu WorHO			2093	174	2236	186	174	174	DHIS2 conversion factor
Afar13	Chifra WorHO	3008	251	3004	250	3209	267	251	251	Target population estimates
Afar14	Dalifaghe WorHO	1199	100	1192	99	1274	106	100	100	Target population estimates
Afar15	Dalol WorHO	2771	231	2768	231	2957	246	231	231	Target population estimates
Afar16	Dewe WorHO			1396	116	1491	124	116	116	DHIS2 conversion factor
Afar17	Dubti WorHO	1647	137	2154	180	2302	192	137	137	Target population estimates
Afar18	Dulecha WorHO	741	62	684	57	730	61	62	62	Target population estimates
Afar19	Elidar WorHO			2645	220	2826	236	220	220	DHIS2 conversion factor
Afar20	Erabti WorHO	1911	159	1909	159	2039	170	159	159	Target population estimates
Afar21	Ewa WorHO	1574	131	1572	131	1679	140	131	131	Target population estimates
Afar22	Galalo WorHO	1052	88	1051	88	1123	94	88	88	Target population estimates
Afar23	Gewane WorHO	1041	87	1042	87	1113	93	87	87	Target population estimates
Afar24	Gulina WorHO	1644	137	1642	137	1755	146	137	137	Target population estimates
Afar25	Hadeleala WorHO	1163	97	1163	97	1242	104	97	97	Target population estimates
Afar26	Koneba WorHO	1789	149	1787	149	1909	159	149	149	Target population estimates
Afar27	Kori WorHO	1602	134	1601	133	1710	143	134	134	Target population estimates
Afar28	Magale WorHO	928	77	927	77	990	83	77	77	Target population estimates
Afar29	Mille WorHO			3060	255	3269	272	255	255	DHIS2 conversion factor
Afar30	Semera Logia Kentiba WorHO	1132	94	1119	93	1196	100	94	94	Target population estimates
Afar31	Semirobi WorHO	1056	88	1056	88	1128	94	88	88	Target population estimates
Afar32	Telalak WorHO	1334	111	1252	104	1338	112	111	111	Target population estimates
Afar33	Teru WorHO			1565	130	1672	139	130	130	DHIS2 conversion factor
Afar34	Yallo WorHO	1573	131	1565	130	1672	139	131	131	Target population estimates
Benishangulgumuz1	Agalo Meti WorHO	1046	87	1016	85	1130	94	87	87	Target population estimates
Benishangulgumuz2	Asosa Town 1 WorHO	2375	198	1082	90	1204	100	198	198	Target population estimates
Benishangulgumuz3	Assosa WorHO	2439	203	3567	297	3968	331	203	203	Target population estimates
Benishangulgumuz4	Bambasi WorHO	2018	168	2172	181	2416	201	168	168	Target population estimates
Benishangulgumuz5	Belo Jeganfoy WorHO	1380	115	1344	112	1495	125	115	115	Target population estimates
Benishangulgumuz6	Bulen WorHO	1710	143	2030	169	2258	188	143	143	Target population estimates
Benishangulgumuz7	Dangur WorHO	2445	204	2165	180	2408	201	204	204	Target population estimates
Benishangulgumuz8	Dibate WorHO	2626	219	2973	248	3307	276	219	219	Target population estimates
Benishangulgumuz9	Guba WorHO	1146	96	665	55	740	62	96	96	Target population estimates
Benishangulgumuz10	Homosha WorHO	1000	83	970	81	1079	90	83	83	Target population estimates
Benishangulgumuz11	Kamashi Primary Hospital							0	0	No available information
Benishangulgumuz12	Kamashi WorHO	421	35	798	67	887	74	35	35	Target population estimates
Benishangulgumuz13	Kurmuk WorHO	896	75	746	62	830	69	75	75	Target population estimates
Benishangulgumuz14	Mandura WorHO	1260	105	1817	151	2021	168	105	105	Target population estimates
Benishangulgumuz15	Mao Komo Special WorHO	2201	183	2233	186	2484	207	183	183	Target population estimates
Benishangulgumuz16	Menge WorHO	1568	131	1795	150	1996	166	131	131	Target population estimates
Benishangulgumuz17	Oda Bilidigilu WorHO	1979	165	2434	203	2708	226	165	165	Target population estimates
Benishangulgumuz18	Pawi Hospital							0	0	No available information
Benishangulgumuz19	Pawi WorHO	1388	116	2032	169	2260	188	116	116	Target population estimates
Benishangulgumuz20	Sedal WorHO	826	69	803	67	893	74	69	69	Target population estimates
Benishangulgumuz21	SherKole WorHO	1755	146	1101	92	1224	102	146	146	Target population estimates
Benishangulgumuz22	Wembera WorHO	2006	167	2676	223	2977	248	167	167	Target population estimates
Benishangulgumuz23	Yaso WorHO	992	83	569	47	632	53	83	83	Target population estimates
Gambella1	Abobo WorHO	685	57	723	60	782	65	57	57	Target population estimates
Gambella2	Akobo WorHO	1031	86	1076	90	1165	97	86	86	Target population estimates
Gambella3	Baziel PHCU							0	0	No available information
Gambella4	Dimma WorHO	755	63	349	29	378	32	63	63	Target population estimates
Gambella5	Elia PHCU							0	0	No available information
Gambella6	Gambella PHCU							0	0	No available information
Gambella7	Gambella Town Primary Hospital							0	0	No available information
Gambella8	Gambella Zuria WorHO	472	39	462	39	500	42	39	39	Target population estimates
Gambella9	Godere WorHO	1279	107	1691	141	1830	153	107	107	Target population estimates
Gambella10	Gog WorHO	744	62	734	61	794	66	62	62	Target population estimates
Gambella11	Itang PHCU	1560	130					130	130	Target population estimates
Gambella12	Jikawo WorHO	817	68	817	68	884	74	68	68	Target population estimates
Gambella13	Jor WorHO	407	34	387	32	418	35	34	34	Target population estimates
Gambella14	Kumi Meles Zenawi Memorial Primary Hospital							0	0	No available information
Gambella15	Lare WorHO	1361	113	1407	117	1522	127	113	113	Target population estimates
Gambella16	Lier Health Center							0	0	No available information
Gambella17	Lier PHCU							0	0	No available information
Gambella18	Makuey WorHO	743	62	696	58	753	63	62	62	Target population estimates
Gambella19	Mengeshi WorHO	953	79	893	74	966	81	79	79	Target population estimates
Gambella20	Nyinenyang Primary Hospital							0	0	No available information
Gambella21	Pugniwudo Primary Hospital							0	0	No available information
Gambella22	Wanthoa WorHO	917	76	915	76	990	83	76	76	Target population estimates
Somali1	Abaqaraw WorHO	967	81	795	66	856	71	81	81	Target population estimates
Somali2	Adadle WorHO	3452	288	3446	287	3710	309	288	288	Target population estimates
Somali3	Afdam WorHO			2689	224	2894	241	224	224	DHIS2 conversion factor
Somali4	Ararso WorHO	1250	104	1279	107	1377	115	104	104	Target population estimates
Somali5	Aware WorHO			773	64	832	69	64	64	DHIS2 conversion factor
Somali6	Awbare WorHO	5273	439	10957	913	11794	983	439	439	Target population estimates
Somali7	Ayisha WorHO			2414	201	2598	217	201	201	DHIS2 conversion factor
Somali8	Ayun WorHO	667	56					56	56	Target population estimates
Somali9	babili WorHO	3208	267	3203	267	3448	287	267	267	Target population estimates
Somali10	Baki Primary Hospital							0	0	No available information
Somali11	Bare WorHO	3253	271	3248	271	3496	291	271	271	Target population estimates
Somali12	Bercano WorHO	1934	161	2129	177	2292	191	161	161	Target population estimates
Somali13	Bilcilbur WorHO			838	70	903	75	70	70	DHIS2 conversion factor
Somali14	Birqod WorHO	1116	93	1173	98	1263	105	93	93	Target population estimates
Somali15	Bodalay WorHO	917	76	624	52	671	56	76	76	Target population estimates
Somali16	Bokh WorHO	3565	297	3559	297	3831	319	297	297	Target population estimates
Somali17	Bokolmanyo WorHO	1141	95	1042	87	1121	93	95	95	Target population estimates
Somali18	Chareti WorHO	3804	317	3799	317	4089	341	317	317	Target population estimates
Somali19	Danbal WorHO			3397	283	3657	305	283	283	DHIS2 conversion factor
Somali20	Danot WorHO	1594	133	536	45	577	48	133	133	Target population estimates
Somali21	Daratole WorHO	1254	105	1025	85	1103	92	105	105	Target population estimates
Somali22	Daroor WorHO			1272	106	1369	114	106	106	DHIS2 conversion factor
Somali23	Degahbur Primary Hospital							0	0	No available information
Somali24	Degahbur town WorHO			1244	104	1339	112	104	104	DHIS2 conversion factor
Somali25	Degahbur WorHO	1240	103	850	71	915	76	103	103	Target population estimates
Somali26	Dekasuftu WorHO	1691	141	1878	157	2021	168	141	141	Target population estimates
Somali27	Dhagahmadaw WorHO			2428	202	2613	218	202	202	DHIS2 conversion factor
Somali28	Dhanan WorHO	1014	85	530	44	571	48	85	85	Target population estimates
Somali29	Dhoboweyn WorHO	2667	222	2297	191	2472	206	222	222	Target population estimates
Somali30	Dig WorHO			996	83	1072	89	83	83	DHIS2 conversion factor
Somali31	Dollo bay WorHO	3488	291	3483	290	3749	312	291	291	Target population estimates
Somali32	Dolo Ado WorHO	3378	282	3373	281	3631	303	282	282	Target population estimates
Somali33	Doollo Hospital							0	0	No available information
Somali34	Duhun WorHO	934	78	574	48	617	51	78	78	Target population estimates
Somali35	East Imey WorHO	2594	216					216	216	Target population estimates
Somali36	EL-Ogaden WorHO			582	49	626	52	49	49	DHIS2 conversion factor
Somali37	Elele WorHO	1506	126	339	28	365	30	126	126	Target population estimates
Somali38	Elkari WorHO	2403	200	2400	200	2583	215	200	200	Target population estimates
Somali39	Elwayne WorHO	991	83					83	83	Target population estimates
Somali40	Erer WorHO			2029	169	2184	182	169	169	DHIS2 conversion factor
Somali41	Ferfer WorHO	967	81	1630	136	1754	146	81	81	Target population estimates
Somali42	FIK Primary Hospital							0	0	No available information
Somali43	Fik WorHO	4283	357	2343	195	2522	210	357	357	Target population estimates
Somali44	Filtu Primary Hospital							0	0	No available information
Somali45	Filtu WorHO	4153	346	389	32	418	35	346	346	Target population estimates
Somali46	Gablalu WorHO			551	46	593	49	46	46	DHIS2 conversion factor
Somali47	Galadi WorHO	2790	233	4052	338	4362	364	233	233	Target population estimates
Somali48	Galhamur WorHO			1113	93	1198	100	93	93	DHIS2 conversion factor
Somali49	Garbo WorHO	886	74	1893	158	2037	170	74	74	Target population estimates
Somali50	Gashamo WorHO			3199	267	3443	287	267	267	DHIS2 conversion factor
Somali51	God-God WorHO	1847	154	655	55	705	59	154	154	Target population estimates
Somali52	Godey City WorHO	1779	148	1776	148	1912	159	148	148	Target population estimates
Somali53	Godey General Hospital							0	0	No available information
Somali54	Godey WorHO			378	32	407	34	32	32	DHIS2 conversion factor
Somali55	Goglo WorHO							0	0	No available information
Somali56	Goljano WorHO	1804	150	1763	147	1898	158	150	150	Target population estimates
Somali57	Gorabaqaqsa WorHO	2138	178	2135	178	2298	192	178	178	Target population estimates
Somali58	gota-biki WorHO			1227	102	1320	110	102	102	DHIS2 conversion factor
Somali59	Gunagado WorHO			4661	388	5018	418	388	388	DHIS2 conversion factor
Somali60	Gura Damole WorHO	891	74	890	74	958	80	74	74	Target population estimates
Somali61	Gursum WorHO	3993	333	1156	96	1244	104	333	333	Target population estimates
Somali62	Hadagala WorHO			2305	192	2481	207	192	192	DHIS2 conversion factor
Somali63	Hamaro WorHO	1995	166	1891	158	2035	170	166	166	Target population estimates
Somali64	Hararey WorHO	700	58					58	58	Target population estimates
Somali65	Harawo WorHO	3653	304	989	82	1065	89	304	304	Target population estimates
Somali66	Hargele Primary Hospital							0	0	No available information
Somali67	Hargele WorHO	3196	266	3278	273	3528	294	266	266	Target population estimates
Somali68	Harorays WorHO	2479	207	1241	103	1336	111	207	207	Target population estimates
Somali69	Harshin WorHO	3330	278	3322	277	3576	298	278	278	Target population estimates
Somali70	Higloley WorHO			608	51	655	55	51	51	DHIS2 conversion factor
Somali71	Horashagah WorHO	702	59	507	42	546	46	59	59	Target population estimates
Somali72	Hudhet WorHO			1803	150	1941	162	150	150	DHIS2 conversion factor
Somali73	Jigjiga town WorHO	4900	408					408	408	Target population estimates
Somali74	Kadadumo WorHO			915	76	985	82	76	76	DHIS2 conversion factor
Somali75	Karamara General Hospital							0	0	No available information
Somali76	Karsasula WorHO	1472	123	1742	145	1875	156	123	123	Target population estimates
Somali77	Kebridahar Primary Hospital							0	0	No available information
Somali78	Kebridahar town WorHO			1212	101	1304	109	101	101	DHIS2 conversion factor
Somali79	Kebridahar WorHO			2316	193	2493	208	193	193	DHIS2 conversion factor
Somali80	Koran Mula WorHO			669	56	720	60	56	56	DHIS2 conversion factor
Somali81	Lagahida WorHO	1546	129	746	62	803	67	129	129	Target population estimates
Somali82	Lasdhankeyre WorHO			569	47	612	51	47	47	DHIS2 conversion factor
Somali83	Lehelyuub WorHO	1431	119					119	119	Target population estimates
Somali84	Maeso WorHO	2301	192	2965	247	3191	266	192	192	Target population estimates
Somali85	Marsin WorHO	2189	182	625	52	673	56	182	182	Target population estimates
Somali86	Mayumuluqo WorHO	670	56	520	43	560	47	56	56	Target population estimates
Somali87	Moyale WorHO			7432	619	8000	667	619	619	DHIS2 conversion factor
Somali88	Mubarak WorHO			2095	175	2255	188	175	175	DHIS2 conversion factor
Somali89	Mustahil WorHO			1952	163	2101	175	163	163	DHIS2 conversion factor
Somali90	Qabribayah town WorHO	544	45	543	45	585	49	45	45	Target population estimates
Somali91	Qabribayah WorHO	1270	106					106	106	Target population estimates
Somali92	Qalafo WorHO	2706	226	3202	267	3447	287	226	226	Target population estimates
Somali93	Qooxle WorHO	1771	148	596	50	642	54	148	148	Target population estimates
Somali94	Qubi WorHO			1430	119	1539	128	119	119	DHIS2 conversion factor
Somali95	Raso WorHO	1312	109	1310	109	1410	118	109	109	Target population estimates
Somali96	Sagag WorHO	1489	124	1525	127	1641	137	124	124	Target population estimates
Somali97	Salahad WorHO	1728	144	1014	85	1092	91	144	144	Target population estimates
Somali98	Shabeley WorHO	3362	280					280	280	Target population estimates
Somali99	Shaykosh WorHO			1403	117	1510	126	117	117	DHIS2 conversion factor
Somali100	Shilabo WorHO			2391	199	2574	215	199	199	DHIS2 conversion factor
Somali101	Shinile WorHO			1964	164	2114	176	164	164	DHIS2 conversion factor
Somali102	Togwajale town WorHO	912	76	910	76	980	82	76	76	Target population estimates
Somali103	Tuliguled WorHO			2065	172	2222	185	172	172	DHIS2 conversion factor
Somali104	Wangey WorHO	499	42	492	41	530	44	42	42	Target population estimates
Somali105	Warder WorHO			770	64	829	69	64	64	DHIS2 conversion factor
Somali106	West Imay WorHO	1953	163	2003	167	2156	180	163	163	Target population estimates
Somali107	Yahoob WorHO			588	49	632	53	49	49	DHIS2 conversion factor
Somali108	yocale WorHO			1239	103	1334	111	103	103	DHIS2 conversion factor
SNNPR1	Adilo Zuria WorHO	1312	109					109	109	Target population estimates
SNNPR2	Angacha WorHO	3934	328					328	328	Target population estimates
SNNPR3	Demboya WorHO	3702	309					309	309	Target population estimates
SNNPR4	Doyo Gena WorHO	3516	293					293	293	Target population estimates
SNNPR5	Dr. Bogalech Gebere Memorial General Hospital							0	0	No available information
SNNPR6	Durame Town Administration WorHO	1638	137					137	137	Target population estimates
SNNPR7	Hadero Town Administration WorHO	814	68					68	68	Target population estimates
SNNPR8	Hadero Tunto Zuriya WorHO	3678	307					307	307	Target population estimates
SNNPR9	Kacha Birra WorHO	4340	362					362	362	Target population estimates
SNNPR10	Kedida Gamela WorHO	2315	193					193	193	Target population estimates
SNNPR11	Shinshicho Town Administration WorHO	789	66					66	66	Target population estimates
SNNPR12	Tembaro WorHO	4708	392					392	392	Target population estimates

## Sheet: Regional Dashboard
		Regional Dashboard: DHIS2/mBrana Data Triangulation									Tool Navigation
		Summary by Woreda									#VALUE!
		Woreda	#VALUE!	#VALUE!	#VALUE!	#VALUE!	#VALUE!	#VALUE!			Zone	Green	Yellow	Red	Missing data
#N/A	1									1
#N/A	2									2
#N/A	3									3
#N/A	4									4
#N/A	5									5
#N/A	6									6
#N/A	7									7
#N/A	8									8
#N/A	9									9
#N/A	10									10
#N/A	11									11
#N/A	12
#N/A	13
#N/A	14
#N/A	15
#N/A	16
#N/A	17
#N/A	18
#N/A	19
#N/A	20
#N/A	21
#N/A	22
#N/A	23
#N/A	24
#N/A	25
#N/A	26
#N/A	27
#N/A	28
#N/A	29
#N/A	30
#N/A	31
#N/A	32
#N/A	33
#N/A	34
#N/A	35
#N/A	36
#N/A	37
#N/A	38
#N/A	39
#N/A	40
#N/A	41
#N/A	42
#N/A	43
#N/A	44
#N/A	45
#N/A	46
#N/A	47
#N/A	48
#N/A	49
#N/A	50
#N/A	51
#N/A	52
#N/A	53
#N/A	54
#N/A	55
#N/A	56
#N/A	57
#N/A	58
#N/A	59
#N/A	60
#N/A	61
#N/A	62
#N/A	63
#N/A	64
#N/A	65
#N/A	66
#N/A	67
#N/A	68
#N/A	69
#N/A	70
#N/A	71
#N/A	72
#N/A	73
#N/A	74
#N/A	75
#N/A	76
#N/A	77
#N/A	78
#N/A	79
#N/A	80
#N/A	81
#N/A	82
#N/A	83
#N/A	84
#N/A	85
#N/A	86
#N/A	87
#N/A	88
#N/A	89
#N/A	90
#N/A	91
#N/A	92
#N/A	93
#N/A	94
#N/A	95
#N/A	96
#N/A	97
#N/A	98
#N/A	99
#N/A	100
#N/A	101
#N/A	102
#N/A	103
#N/A	104
#N/A	105
#N/A	106
#N/A	107
#N/A	108

## Sheet: RED Regional Dashboard
		Regional Dashboard: RED Categorisation									Tool Navigation
		RED Categorisation: Summary by Woreda									#VALUE!
		Woreda	#VALUE!	#VALUE!	#VALUE!	#VALUE!	#VALUE!	#VALUE!			Zone	Category 1	Category 2	Category 3	Category 4
#N/A	1
#N/A	2									1
#N/A	3									2
#N/A	4									3
#N/A	5									4
#N/A	6									5
#N/A	7									6
#N/A	8									7
#N/A	9									8
#N/A	10									9
#N/A	11									10
#N/A	12									11
#N/A	13
#N/A	14
#N/A	15
#N/A	16
#N/A	17
#N/A	18
#N/A	19
#N/A	20
#N/A	21
#N/A	22
#N/A	23
#N/A	24
#N/A	25
#N/A	26
#N/A	27
#N/A	28
#N/A	29
#N/A	30
#N/A	31
#N/A	32
#N/A	33
#N/A	34
#N/A	35
#N/A	36
#N/A	37
#N/A	38
#N/A	39
#N/A	40
#N/A	41
#N/A	42
#N/A	43
#N/A	44
#N/A	45
#N/A	46
#N/A	47
#N/A	48
#N/A	49
#N/A	50
#N/A	51
#N/A	52
#N/A	53
#N/A	54
#N/A	55
#N/A	56
#N/A	57
#N/A	58
#N/A	59
#N/A	60
#N/A	61
#N/A	62
#N/A	63
#N/A	64
#N/A	65
#N/A	66
#N/A	67
#N/A	68
#N/A	69
#N/A	70
#N/A	71
#N/A	72
#N/A	73
#N/A	74
#N/A	75
#N/A	76
#N/A	77
#N/A	78
#N/A	79
#N/A	80
#N/A	81
#N/A	82
#N/A	83
#N/A	84
#N/A	85
#N/A	86
#N/A	87
#N/A	88
#N/A	89
#N/A	90
#N/A	91
#N/A	92
#N/A	93
#N/A	94
#N/A	95
#N/A	96
#N/A	97
#N/A	98
#N/A	99
#N/A	100
#N/A	101
#N/A	102
#N/A	103
#N/A	104
#N/A	105
#N/A	106
#N/A	107
#N/A	108

## Sheet: RED regional calc
	#VALUE!	#VALUE!	#VALUE!	#VALUE!	#VALUE!	#VALUE!	#VALUE!	#VALUE!	#VALUE!	#VALUE!	#VALUE!	#VALUE!	#VALUE!	#VALUE!	#VALUE!	#VALUE!	#VALUE!	#VALUE!	#VALUE!	#VALUE!	#VALUE!	#VALUE!	#VALUE!	#VALUE!
Woreda	Penta1	Penta1	Penta1	Penta1	Penta1	Penta1	Penta3	Penta3	Penta3	Penta3	Penta3	Penta3	P1-P3 drop	P1-P3 drop	P1-P3 drop	P1-P3 drop	P1-P3 drop	P1-P3 drop	REDcat	REDcat	REDcat	REDcat	REDcat	REDcat
Abala WorHO	0	0	0	0	0	0	0	0	0	0	0	0	N/A	N/A	N/A	N/A	N/A	N/A	N/A	N/A	N/A	N/A	N/A	N/A
Adaar WorHO	0	0	0	0	0	0	0	0	0	0	0	0	N/A	N/A	N/A	N/A	N/A	N/A	N/A	N/A	N/A	N/A	N/A	N/A
Afambo WorHO	0	0	0	0	0	0	0	0	0	0	0	0	N/A	N/A	N/A	N/A	N/A	N/A	N/A	N/A	N/A	N/A	N/A	N/A
Afdera WorHO	0	0	0	0	0	0	0	0	0	0	0	0	N/A	N/A	N/A	N/A	N/A	N/A	N/A	N/A	N/A	N/A	N/A	N/A
Amibara WorHO	0	0	0	0	0	0	0	0	0	0	0	0	N/A	N/A	N/A	N/A	N/A	N/A	N/A	N/A	N/A	N/A	N/A	N/A
Argoba Special WorHO	0	0	0	0	0	0	0	0	0	0	0	0	N/A	N/A	N/A	N/A	N/A	N/A	N/A	N/A	N/A	N/A	N/A	N/A
Awash Fenteale WorHO	0	0	0	0	0	0	0	0	0	0	0	0	N/A	N/A	N/A	N/A	N/A	N/A	N/A	N/A	N/A	N/A	N/A	N/A
Awash Town WorHO	0	0	0	0	0	0	0	0	0	0	0	0	N/A	N/A	N/A	N/A	N/A	N/A	N/A	N/A	N/A	N/A	N/A	N/A
Awura WorHO	0	0	0	0	0	0	0	0	0	0	0	0	N/A	N/A	N/A	N/A	N/A	N/A	N/A	N/A	N/A	N/A	N/A	N/A
Ayssaita WorHO	0	0	0	0	0	0	0	0	0	0	0	0	N/A	N/A	N/A	N/A	N/A	N/A	N/A	N/A	N/A	N/A	N/A	N/A
Berahle WorHO	0	0	0	0	0	0	0	0	0	0	0	0	N/A	N/A	N/A	N/A	N/A	N/A	N/A	N/A	N/A	N/A	N/A	N/A
Bidu WorHO	0	0	0	0	0	0	0	0	0	0	0	0	N/A	N/A	N/A	N/A	N/A	N/A	N/A	N/A	N/A	N/A	N/A	N/A
Chifra WorHO	0	0	0	0	0	0	0	0	0	0	0	0	N/A	N/A	N/A	N/A	N/A	N/A	N/A	N/A	N/A	N/A	N/A	N/A
Dalifaghe WorHO	0	0	0	0	0	0	0	0	0	0	0	0	N/A	N/A	N/A	N/A	N/A	N/A	N/A	N/A	N/A	N/A	N/A	N/A
Dalol WorHO	0	0	0	0	0	0	0	0	0	0	0	0	N/A	N/A	N/A	N/A	N/A	N/A	N/A	N/A	N/A	N/A	N/A	N/A
Dewe WorHO	0	0	0	0	0	0	0	0	0	0	0	0	N/A	N/A	N/A	N/A	N/A	N/A	N/A	N/A	N/A	N/A	N/A	N/A
Dubti WorHO	0	0	0	0	0	0	0	0	0	0	0	0	N/A	N/A	N/A	N/A	N/A	N/A	N/A	N/A	N/A	N/A	N/A	N/A
Dulecha WorHO	0	0	0	0	0	0	0	0	0	0	0	0	N/A	N/A	N/A	N/A	N/A	N/A	N/A	N/A	N/A	N/A	N/A	N/A
Elidar WorHO	0	0	0	0	0	0	0	0	0	0	0	0	N/A	N/A	N/A	N/A	N/A	N/A	N/A	N/A	N/A	N/A	N/A	N/A
Erabti WorHO	0	0	0	0	0	0	0	0	0	0	0	0	N/A	N/A	N/A	N/A	N/A	N/A	N/A	N/A	N/A	N/A	N/A	N/A
Ewa WorHO	0	0	0	0	0	0	0	0	0	0	0	0	N/A	N/A	N/A	N/A	N/A	N/A	N/A	N/A	N/A	N/A	N/A	N/A
Galalo WorHO	0	0	0	0	0	0	0	0	0	0	0	0	N/A	N/A	N/A	N/A	N/A	N/A	N/A	N/A	N/A	N/A	N/A	N/A
Gewane WorHO	0	0	0	0	0	0	0	0	0	0	0	0	N/A	N/A	N/A	N/A	N/A	N/A	N/A	N/A	N/A	N/A	N/A	N/A
Gulina WorHO	0	0	0	0	0	0	0	0	0	0	0	0	N/A	N/A	N/A	N/A	N/A	N/A	N/A	N/A	N/A	N/A	N/A	N/A
Hadeleala WorHO	0	0	0	0	0	0	0	0	0	0	0	0	N/A	N/A	N/A	N/A	N/A	N/A	N/A	N/A	N/A	N/A	N/A	N/A
Koneba WorHO	0	0	0	0	0	0	0	0	0	0	0	0	N/A	N/A	N/A	N/A	N/A	N/A	N/A	N/A	N/A	N/A	N/A	N/A
Kori WorHO	0	0	0	0	0	0	0	0	0	0	0	0	N/A	N/A	N/A	N/A	N/A	N/A	N/A	N/A	N/A	N/A	N/A	N/A
Magale WorHO	0	0	0	0	0	0	0	0	0	0	0	0	N/A	N/A	N/A	N/A	N/A	N/A	N/A	N/A	N/A	N/A	N/A	N/A
Mille WorHO	0	0	0	0	0	0	0	0	0	0	0	0	N/A	N/A	N/A	N/A	N/A	N/A	N/A	N/A	N/A	N/A	N/A	N/A
Semera Logia Kentiba WorHO	0	0	0	0	0	0	0	0	0	0	0	0	N/A	N/A	N/A	N/A	N/A	N/A	N/A	N/A	N/A	N/A	N/A	N/A
Semirobi WorHO	0	0	0	0	0	0	0	0	0	0	0	0	N/A	N/A	N/A	N/A	N/A	N/A	N/A	N/A	N/A	N/A	N/A	N/A
Telalak WorHO	0	0	0	0	0	0	0	0	0	0	0	0	N/A	N/A	N/A	N/A	N/A	N/A	N/A	N/A	N/A	N/A	N/A	N/A
Teru WorHO	0	0	0	0	0	0	0	0	0	0	0	0	N/A	N/A	N/A	N/A	N/A	N/A	N/A	N/A	N/A	N/A	N/A	N/A
Yallo WorHO	0	0	0	0	0	0	0	0	0	0	0	0	N/A	N/A	N/A	N/A	N/A	N/A	N/A	N/A	N/A	N/A	N/A	N/A
Agalo Meti WorHO	0	0	0	0	0	0	0	0	0	0	0	0	N/A	N/A	N/A	N/A	N/A	N/A	N/A	N/A	N/A	N/A	N/A	N/A
Asosa Town 1 WorHO	0	0	0	0	0	0	0	0	0	0	0	0	N/A	N/A	N/A	N/A	N/A	N/A	N/A	N/A	N/A	N/A	N/A	N/A
Assosa WorHO	0	0	0	0	0	0	0	0	0	0	0	0	N/A	N/A	N/A	N/A	N/A	N/A	N/A	N/A	N/A	N/A	N/A	N/A
Bambasi WorHO	0	0	0	0	0	0	0	0	0	0	0	0	N/A	N/A	N/A	N/A	N/A	N/A	N/A	N/A	N/A	N/A	N/A	N/A
Belo Jeganfoy WorHO	0	0	0	0	0	0	0	0	0	0	0	0	N/A	N/A	N/A	N/A	N/A	N/A	N/A	N/A	N/A	N/A	N/A	N/A
Bulen WorHO	0	0	0	0	0	0	0	0	0	0	0	0	N/A	N/A	N/A	N/A	N/A	N/A	N/A	N/A	N/A	N/A	N/A	N/A
Dangur WorHO	0	0	0	0	0	0	0	0	0	0	0	0	N/A	N/A	N/A	N/A	N/A	N/A	N/A	N/A	N/A	N/A	N/A	N/A
Dibate WorHO	0	0	0	0	0	0	0	0	0	0	0	0	N/A	N/A	N/A	N/A	N/A	N/A	N/A	N/A	N/A	N/A	N/A	N/A
Guba WorHO	0	0	0	0	0	0	0	0	0	0	0	0	N/A	N/A	N/A	N/A	N/A	N/A	N/A	N/A	N/A	N/A	N/A	N/A
Homosha WorHO	0	0	0	0	0	0	0	0	0	0	0	0	N/A	N/A	N/A	N/A	N/A	N/A	N/A	N/A	N/A	N/A	N/A	N/A
Kamashi Primary Hospital	#DIV/0!	#DIV/0!	#DIV/0!	#DIV/0!	#DIV/0!	#DIV/0!	#DIV/0!	#DIV/0!	#DIV/0!	#DIV/0!	#DIV/0!	#DIV/0!	N/A	N/A	N/A	N/A	N/A	N/A	Missing data	Missing data	Missing data	Missing data	Missing data	Missing data
Kamashi WorHO	0	0	0	0	0	0	0	0	0	0	0	0	N/A	N/A	N/A	N/A	N/A	N/A	N/A	N/A	N/A	N/A	N/A	N/A
Kurmuk WorHO	0	0	0	0	0	0	0	0	0	0	0	0	N/A	N/A	N/A	N/A	N/A	N/A	N/A	N/A	N/A	N/A	N/A	N/A
Mandura WorHO	0	0	0	0	0	0	0	0	0	0	0	0	N/A	N/A	N/A	N/A	N/A	N/A	N/A	N/A	N/A	N/A	N/A	N/A
Mao Komo Special WorHO	0	0	0	0	0	0	0	0	0	0	0	0	N/A	N/A	N/A	N/A	N/A	N/A	N/A	N/A	N/A	N/A	N/A	N/A
Menge WorHO	0	0	0	0	0	0	0	0	0	0	0	0	N/A	N/A	N/A	N/A	N/A	N/A	N/A	N/A	N/A	N/A	N/A	N/A
Oda Bilidigilu WorHO	0	0	0	0	0	0	0	0	0	0	0	0	N/A	N/A	N/A	N/A	N/A	N/A	N/A	N/A	N/A	N/A	N/A	N/A
Pawi Hospital	#DIV/0!	#DIV/0!	#DIV/0!	#DIV/0!	#DIV/0!	#DIV/0!	#DIV/0!	#DIV/0!	#DIV/0!	#DIV/0!	#DIV/0!	#DIV/0!	N/A	N/A	N/A	N/A	N/A	N/A	Missing data	Missing data	Missing data	Missing data	Missing data	Missing data
Pawi WorHO	0	0	0	0	0	0	0	0	0	0	0	0	N/A	N/A	N/A	N/A	N/A	N/A	N/A	N/A	N/A	N/A	N/A	N/A
Sedal WorHO	0	0	0	0	0	0	0	0	0	0	0	0	N/A	N/A	N/A	N/A	N/A	N/A	N/A	N/A	N/A	N/A	N/A	N/A
SherKole WorHO	0	0	0	0	0	0	0	0	0	0	0	0	N/A	N/A	N/A	N/A	N/A	N/A	N/A	N/A	N/A	N/A	N/A	N/A
Wembera WorHO	0	0	0	0	0	0	0	0	0	0	0	0	N/A	N/A	N/A	N/A	N/A	N/A	N/A	N/A	N/A	N/A	N/A	N/A
Yaso WorHO	0	0	0	0	0	0	0	0	0	0	0	0	N/A	N/A	N/A	N/A	N/A	N/A	N/A	N/A	N/A	N/A	N/A	N/A
Abobo WorHO	0	0	0	0	0	0	0	0	0	0	0	0	N/A	N/A	N/A	N/A	N/A	N/A	N/A	N/A	N/A	N/A	N/A	N/A
Akobo WorHO	0	0	0	0	0	0	0	0	0	0	0	0	N/A	N/A	N/A	N/A	N/A	N/A	N/A	N/A	N/A	N/A	N/A	N/A
Baziel PHCU	#DIV/0!	#DIV/0!	#DIV/0!	#DIV/0!	#DIV/0!	#DIV/0!	#DIV/0!	#DIV/0!	#DIV/0!	#DIV/0!	#DIV/0!	#DIV/0!	N/A	N/A	N/A	N/A	N/A	N/A	Missing data	Missing data	Missing data	Missing data	Missing data	Missing data
Dimma WorHO	0	0	0	0	0	0	0	0	0	0	0	0	N/A	N/A	N/A	N/A	N/A	N/A	N/A	N/A	N/A	N/A	N/A	N/A
Elia PHCU	#DIV/0!	#DIV/0!	#DIV/0!	#DIV/0!	#DIV/0!	#DIV/0!	#DIV/0!	#DIV/0!	#DIV/0!	#DIV/0!	#DIV/0!	#DIV/0!	N/A	N/A	N/A	N/A	N/A	N/A	Missing data	Missing data	Missing data	Missing data	Missing data	Missing data
Gambella PHCU	#DIV/0!	#DIV/0!	#DIV/0!	#DIV/0!	#DIV/0!	#DIV/0!	#DIV/0!	#DIV/0!	#DIV/0!	#DIV/0!	#DIV/0!	#DIV/0!	N/A	N/A	N/A	N/A	N/A	N/A	Missing data	Missing data	Missing data	Missing data	Missing data	Missing data
Gambella Town Primary Hospital	#DIV/0!	#DIV/0!	#DIV/0!	#DIV/0!	#DIV/0!	#DIV/0!	#DIV/0!	#DIV/0!	#DIV/0!	#DIV/0!	#DIV/0!	#DIV/0!	N/A	N/A	N/A	N/A	N/A	N/A	Missing data	Missing data	Missing data	Missing data	Missing data	Missing data
Gambella Zuria WorHO	0	0	0	0	0	0	0	0	0	0	0	0	N/A	N/A	N/A	N/A	N/A	N/A	N/A	N/A	N/A	N/A	N/A	N/A
Godere WorHO	0	0	0	0	0	0	0	0	0	0	0	0	N/A	N/A	N/A	N/A	N/A	N/A	N/A	N/A	N/A	N/A	N/A	N/A
Gog WorHO	0	0	0	0	0	0	0	0	0	0	0	0	N/A	N/A	N/A	N/A	N/A	N/A	N/A	N/A	N/A	N/A	N/A	N/A
Itang PHCU	0	0	0	0	0	0	0	0	0	0	0	0	N/A	N/A	N/A	N/A	N/A	N/A	N/A	N/A	N/A	N/A	N/A	N/A
Jikawo WorHO	0	0	0	0	0	0	0	0	0	0	0	0	N/A	N/A	N/A	N/A	N/A	N/A	N/A	N/A	N/A	N/A	N/A	N/A
Jor WorHO	0	0	0	0	0	0	0	0	0	0	0	0	N/A	N/A	N/A	N/A	N/A	N/A	N/A	N/A	N/A	N/A	N/A	N/A
Kumi Meles Zenawi Memorial Primary Hospital	#DIV/0!	#DIV/0!	#DIV/0!	#DIV/0!	#DIV/0!	#DIV/0!	#DIV/0!	#DIV/0!	#DIV/0!	#DIV/0!	#DIV/0!	#DIV/0!	N/A	N/A	N/A	N/A	N/A	N/A	Missing data	Missing data	Missing data	Missing data	Missing data	Missing data
Lare WorHO	0	0	0	0	0	0	0	0	0	0	0	0	N/A	N/A	N/A	N/A	N/A	N/A	N/A	N/A	N/A	N/A	N/A	N/A
Lier Health Center	#DIV/0!	#DIV/0!	#DIV/0!	#DIV/0!	#DIV/0!	#DIV/0!	#DIV/0!	#DIV/0!	#DIV/0!	#DIV/0!	#DIV/0!	#DIV/0!	N/A	N/A	N/A	N/A	N/A	N/A	Missing data	Missing data	Missing data	Missing data	Missing data	Missing data
Lier PHCU	#DIV/0!	#DIV/0!	#DIV/0!	#DIV/0!	#DIV/0!	#DIV/0!	#DIV/0!	#DIV/0!	#DIV/0!	#DIV/0!	#DIV/0!	#DIV/0!	N/A	N/A	N/A	N/A	N/A	N/A	Missing data	Missing data	Missing data	Missing data	Missing data	Missing data
Makuey WorHO	0	0	0	0	0	0	0	0	0	0	0	0	N/A	N/A	N/A	N/A	N/A	N/A	N/A	N/A	N/A	N/A	N/A	N/A
Mengeshi WorHO	0	0	0	0	0	0	0	0	0	0	0	0	N/A	N/A	N/A	N/A	N/A	N/A	N/A	N/A	N/A	N/A	N/A	N/A
Nyinenyang Primary Hospital	#DIV/0!	#DIV/0!	#DIV/0!	#DIV/0!	#DIV/0!	#DIV/0!	#DIV/0!	#DIV/0!	#DIV/0!	#DIV/0!	#DIV/0!	#DIV/0!	N/A	N/A	N/A	N/A	N/A	N/A	Missing data	Missing data	Missing data	Missing data	Missing data	Missing data
Pugniwudo Primary Hospital	#DIV/0!	#DIV/0!	#DIV/0!	#DIV/0!	#DIV/0!	#DIV/0!	#DIV/0!	#DIV/0!	#DIV/0!	#DIV/0!	#DIV/0!	#DIV/0!	N/A	N/A	N/A	N/A	N/A	N/A	Missing data	Missing data	Missing data	Missing data	Missing data	Missing data
Wanthoa WorHO	0	0	0	0	0	0	0	0	0	0	0	0	N/A	N/A	N/A	N/A	N/A	N/A	N/A	N/A	N/A	N/A	N/A	N/A
Abaqaraw WorHO	0	0	0	0	0	0	0	0	0	0	0	0	N/A	N/A	N/A	N/A	N/A	N/A	N/A	N/A	N/A	N/A	N/A	N/A
Adadle WorHO	0	0	0	0	0	0	0	0	0	0	0	0	N/A	N/A	N/A	N/A	N/A	N/A	N/A	N/A	N/A	N/A	N/A	N/A
Afdam WorHO	0	0	0	0	0	0	0	0	0	0	0	0	N/A	N/A	N/A	N/A	N/A	N/A	N/A	N/A	N/A	N/A	N/A	N/A
Ararso WorHO	0	0	0	0	0	0	0	0	0	0	0	0	N/A	N/A	N/A	N/A	N/A	N/A	N/A	N/A	N/A	N/A	N/A	N/A
Aware WorHO	0	0	0	0	0	0	0	0	0	0	0	0	N/A	N/A	N/A	N/A	N/A	N/A	N/A	N/A	N/A	N/A	N/A	N/A
Awbare WorHO	0	0	0	0	0	0	0	0	0	0	0	0	N/A	N/A	N/A	N/A	N/A	N/A	N/A	N/A	N/A	N/A	N/A	N/A
Ayisha WorHO	0	0	0	0	0	0	0	0	0	0	0	0	N/A	N/A	N/A	N/A	N/A	N/A	N/A	N/A	N/A	N/A	N/A	N/A
Ayun WorHO	0	0	0	0	0	0	0	0	0	0	0	0	N/A	N/A	N/A	N/A	N/A	N/A	N/A	N/A	N/A	N/A	N/A	N/A
babili WorHO	0	0	0	0	0	0	0	0	0	0	0	0	N/A	N/A	N/A	N/A	N/A	N/A	N/A	N/A	N/A	N/A	N/A	N/A
Baki Primary Hospital	#DIV/0!	#DIV/0!	#DIV/0!	#DIV/0!	#DIV/0!	#DIV/0!	#DIV/0!	#DIV/0!	#DIV/0!	#DIV/0!	#DIV/0!	#DIV/0!	N/A	N/A	N/A	N/A	N/A	N/A	Missing data	Missing data	Missing data	Missing data	Missing data	Missing data
Bare WorHO	0	0	0	0	0	0	0	0	0	0	0	0	N/A	N/A	N/A	N/A	N/A	N/A	N/A	N/A	N/A	N/A	N/A	N/A
Bercano WorHO	0	0	0	0	0	0	0	0	0	0	0	0	N/A	N/A	N/A	N/A	N/A	N/A	N/A	N/A	N/A	N/A	N/A	N/A
Bilcilbur WorHO	0	0	0	0	0	0	0	0	0	0	0	0	N/A	N/A	N/A	N/A	N/A	N/A	N/A	N/A	N/A	N/A	N/A	N/A
Birqod WorHO	0	0	0	0	0	0	0	0	0	0	0	0	N/A	N/A	N/A	N/A	N/A	N/A	N/A	N/A	N/A	N/A	N/A	N/A
Bodalay WorHO	0	0	0	0	0	0	0	0	0	0	0	0	N/A	N/A	N/A	N/A	N/A	N/A	N/A	N/A	N/A	N/A	N/A	N/A
Bokh WorHO	0	0	0	0	0	0	0	0	0	0	0	0	N/A	N/A	N/A	N/A	N/A	N/A	N/A	N/A	N/A	N/A	N/A	N/A
Bokolmanyo WorHO	0	0	0	0	0	0	0	0	0	0	0	0	N/A	N/A	N/A	N/A	N/A	N/A	N/A	N/A	N/A	N/A	N/A	N/A
Chareti WorHO	0	0	0	0	0	0	0	0	0	0	0	0	N/A	N/A	N/A	N/A	N/A	N/A	N/A	N/A	N/A	N/A	N/A	N/A
Danbal WorHO	0	0	0	0	0	0	0	0	0	0	0	0	N/A	N/A	N/A	N/A	N/A	N/A	N/A	N/A	N/A	N/A	N/A	N/A
Danot WorHO	0	0	0	0	0	0	0	0	0	0	0	0	N/A	N/A	N/A	N/A	N/A	N/A	N/A	N/A	N/A	N/A	N/A	N/A
Daratole WorHO	0	0	0	0	0	0	0	0	0	0	0	0	N/A	N/A	N/A	N/A	N/A	N/A	N/A	N/A	N/A	N/A	N/A	N/A
Daroor WorHO	0	0	0	0	0	0	0	0	0	0	0	0	N/A	N/A	N/A	N/A	N/A	N/A	N/A	N/A	N/A	N/A	N/A	N/A
Degahbur Primary Hospital	#DIV/0!	#DIV/0!	#DIV/0!	#DIV/0!	#DIV/0!	#DIV/0!	#DIV/0!	#DIV/0!	#DIV/0!	#DIV/0!	#DIV/0!	#DIV/0!	N/A	N/A	N/A	N/A	N/A	N/A	Missing data	Missing data	Missing data	Missing data	Missing data	Missing data
Degahbur town WorHO	0	0	0	0	0	0	0	0	0	0	0	0	N/A	N/A	N/A	N/A	N/A	N/A	N/A	N/A	N/A	N/A	N/A	N/A
Degahbur WorHO	0	0	0	0	0	0	0	0	0	0	0	0	N/A	N/A	N/A	N/A	N/A	N/A	N/A	N/A	N/A	N/A	N/A	N/A
Dekasuftu WorHO	0	0	0	0	0	0	0	0	0	0	0	0	N/A	N/A	N/A	N/A	N/A	N/A	N/A	N/A	N/A	N/A	N/A	N/A
Dhagahmadaw WorHO	0	0	0	0	0	0	0	0	0	0	0	0	N/A	N/A	N/A	N/A	N/A	N/A	N/A	N/A	N/A	N/A	N/A	N/A
Dhanan WorHO	0	0	0	0	0	0	0	0	0	0	0	0	N/A	N/A	N/A	N/A	N/A	N/A	N/A	N/A	N/A	N/A	N/A	N/A
Dhoboweyn WorHO	0	0	0	0	0	0	0	0	0	0	0	0	N/A	N/A	N/A	N/A	N/A	N/A	N/A	N/A	N/A	N/A	N/A	N/A
dig WorHO	0	0	0	0	0	0	0	0	0	0	0	0	N/A	N/A	N/A	N/A	N/A	N/A	N/A	N/A	N/A	N/A	N/A	N/A
Dollo bay WorHO	0	0	0	0	0	0	0	0	0	0	0	0	N/A	N/A	N/A	N/A	N/A	N/A	N/A	N/A	N/A	N/A	N/A	N/A
Dolo Ado WorHO	0	0	0	0	0	0	0	0	0	0	0	0	N/A	N/A	N/A	N/A	N/A	N/A	N/A	N/A	N/A	N/A	N/A	N/A
Doollo Hospital	#DIV/0!	#DIV/0!	#DIV/0!	#DIV/0!	#DIV/0!	#DIV/0!	#DIV/0!	#DIV/0!	#DIV/0!	#DIV/0!	#DIV/0!	#DIV/0!	N/A	N/A	N/A	N/A	N/A	N/A	Missing data	Missing data	Missing data	Missing data	Missing data	Missing data
Duhun WorHO	0	0	0	0	0	0	0	0	0	0	0	0	N/A	N/A	N/A	N/A	N/A	N/A	N/A	N/A	N/A	N/A	N/A	N/A
East Imey WorHO	0	0	0	0	0	0	0	0	0	0	0	0	N/A	N/A	N/A	N/A	N/A	N/A	N/A	N/A	N/A	N/A	N/A	N/A
EL-Ogaden WorHO	0	0	0	0	0	0	0	0	0	0	0	0	N/A	N/A	N/A	N/A	N/A	N/A	N/A	N/A	N/A	N/A	N/A	N/A
Elele WorHO	0	0	0	0	0	0	0	0	0	0	0	0	N/A	N/A	N/A	N/A	N/A	N/A	N/A	N/A	N/A	N/A	N/A	N/A
Elkari WorHO	0	0	0	0	0	0	0	0	0	0	0	0	N/A	N/A	N/A	N/A	N/A	N/A	N/A	N/A	N/A	N/A	N/A	N/A
Elwayne WorHO	0	0	0	0	0	0	0	0	0	0	0	0	N/A	N/A	N/A	N/A	N/A	N/A	N/A	N/A	N/A	N/A	N/A	N/A
Erer WorHO	0	0	0	0	0	0	0	0	0	0	0	0	N/A	N/A	N/A	N/A	N/A	N/A	N/A	N/A	N/A	N/A	N/A	N/A
Ferfer WorHO	0	0	0	0	0	0	0	0	0	0	0	0	N/A	N/A	N/A	N/A	N/A	N/A	N/A	N/A	N/A	N/A	N/A	N/A
FIK Primary Hospital	#DIV/0!	#DIV/0!	#DIV/0!	#DIV/0!	#DIV/0!	#DIV/0!	#DIV/0!	#DIV/0!	#DIV/0!	#DIV/0!	#DIV/0!	#DIV/0!	N/A	N/A	N/A	N/A	N/A	N/A	Missing data	Missing data	Missing data	Missing data	Missing data	Missing data
Fik WorHO	0	0	0	0	0	0	0	0	0	0	0	0	N/A	N/A	N/A	N/A	N/A	N/A	N/A	N/A	N/A	N/A	N/A	N/A
Filtu Primary hospital	#DIV/0!	#DIV/0!	#DIV/0!	#DIV/0!	#DIV/0!	#DIV/0!	#DIV/0!	#DIV/0!	#DIV/0!	#DIV/0!	#DIV/0!	#DIV/0!	N/A	N/A	N/A	N/A	N/A	N/A	Missing data	Missing data	Missing data	Missing data	Missing data	Missing data
Filtu WorHO	0	0	0	0	0	0	0	0	0	0	0	0	N/A	N/A	N/A	N/A	N/A	N/A	N/A	N/A	N/A	N/A	N/A	N/A
Gablalu WorHO	0	0	0	0	0	0	0	0	0	0	0	0	N/A	N/A	N/A	N/A	N/A	N/A	N/A	N/A	N/A	N/A	N/A	N/A
Galadi WorHO	0	0	0	0	0	0	0	0	0	0	0	0	N/A	N/A	N/A	N/A	N/A	N/A	N/A	N/A	N/A	N/A	N/A	N/A
Galhamur WorHO	0	0	0	0	0	0	0	0	0	0	0	0	N/A	N/A	N/A	N/A	N/A	N/A	N/A	N/A	N/A	N/A	N/A	N/A
Garbo WorHO	0	0	0	0	0	0	0	0	0	0	0	0	N/A	N/A	N/A	N/A	N/A	N/A	N/A	N/A	N/A	N/A	N/A	N/A
Gashamo WorHO	0	0	0	0	0	0	0	0	0	0	0	0	N/A	N/A	N/A	N/A	N/A	N/A	N/A	N/A	N/A	N/A	N/A	N/A
God-God WorHO	0	0	0	0	0	0	0	0	0	0	0	0	N/A	N/A	N/A	N/A	N/A	N/A	N/A	N/A	N/A	N/A	N/A	N/A
Godey City WorHO	0	0	0	0	0	0	0	0	0	0	0	0	N/A	N/A	N/A	N/A	N/A	N/A	N/A	N/A	N/A	N/A	N/A	N/A
Godey General Hospital	#DIV/0!	#DIV/0!	#DIV/0!	#DIV/0!	#DIV/0!	#DIV/0!	#DIV/0!	#DIV/0!	#DIV/0!	#DIV/0!	#DIV/0!	#DIV/0!	N/A	N/A	N/A	N/A	N/A	N/A	Missing data	Missing data	Missing data	Missing data	Missing data	Missing data
Godey WorHO	0	0	0	0	0	0	0	0	0	0	0	0	N/A	N/A	N/A	N/A	N/A	N/A	N/A	N/A	N/A	N/A	N/A	N/A
Goglo WorHO	#DIV/0!	#DIV/0!	#DIV/0!	#DIV/0!	#DIV/0!	#DIV/0!	#DIV/0!	#DIV/0!	#DIV/0!	#DIV/0!	#DIV/0!	#DIV/0!	N/A	N/A	N/A	N/A	N/A	N/A	Missing data	Missing data	Missing data	Missing data	Missing data	Missing data
Goljano WorHO	0	0	0	0	0	0	0	0	0	0	0	0	N/A	N/A	N/A	N/A	N/A	N/A	N/A	N/A	N/A	N/A	N/A	N/A
Gorabaqaqsa WorHO	0	0	0	0	0	0	0	0	0	0	0	0	N/A	N/A	N/A	N/A	N/A	N/A	N/A	N/A	N/A	N/A	N/A	N/A
gota-biki WorHO	0	0	0	0	0	0	0	0	0	0	0	0	N/A	N/A	N/A	N/A	N/A	N/A	N/A	N/A	N/A	N/A	N/A	N/A
Gunagado WorHO	0	0	0	0	0	0	0	0	0	0	0	0	N/A	N/A	N/A	N/A	N/A	N/A	N/A	N/A	N/A	N/A	N/A	N/A
Gura Damole WorHO	0	0	0	0	0	0	0	0	0	0	0	0	N/A	N/A	N/A	N/A	N/A	N/A	N/A	N/A	N/A	N/A	N/A	N/A
Gursum WorHO	0	0	0	0	0	0	0	0	0	0	0	0	N/A	N/A	N/A	N/A	N/A	N/A	N/A	N/A	N/A	N/A	N/A	N/A
Hadagala WorHO	0	0	0	0	0	0	0	0	0	0	0	0	N/A	N/A	N/A	N/A	N/A	N/A	N/A	N/A	N/A	N/A	N/A	N/A
Hamaro WorHO	0	0	0	0	0	0	0	0	0	0	0	0	N/A	N/A	N/A	N/A	N/A	N/A	N/A	N/A	N/A	N/A	N/A	N/A
Hararey WorHO	0	0	0	0	0	0	0	0	0	0	0	0	N/A	N/A	N/A	N/A	N/A	N/A	N/A	N/A	N/A	N/A	N/A	N/A
Harawo WorHO	0	0	0	0	0	0	0	0	0	0	0	0	N/A	N/A	N/A	N/A	N/A	N/A	N/A	N/A	N/A	N/A	N/A	N/A
Hargele Primary Hospital	#DIV/0!	#DIV/0!	#DIV/0!	#DIV/0!	#DIV/0!	#DIV/0!	#DIV/0!	#DIV/0!	#DIV/0!	#DIV/0!	#DIV/0!	#DIV/0!	N/A	N/A	N/A	N/A	N/A	N/A	Missing data	Missing data	Missing data	Missing data	Missing data	Missing data
Hargele WorHO	0	0	0	0	0	0	0	0	0	0	0	0	N/A	N/A	N/A	N/A	N/A	N/A	N/A	N/A	N/A	N/A	N/A	N/A
Harorays WorHO	0	0	0	0	0	0	0	0	0	0	0	0	N/A	N/A	N/A	N/A	N/A	N/A	N/A	N/A	N/A	N/A	N/A	N/A
Harshin WorHO	0	0	0	0	0	0	0	0	0	0	0	0	N/A	N/A	N/A	N/A	N/A	N/A	N/A	N/A	N/A	N/A	N/A	N/A
Higloley WorHO	0	0	0	0	0	0	0	0	0	0	0	0	N/A	N/A	N/A	N/A	N/A	N/A	N/A	N/A	N/A	N/A	N/A	N/A
Horashagah WorHO	0	0	0	0	0	0	0	0	0	0	0	0	N/A	N/A	N/A	N/A	N/A	N/A	N/A	N/A	N/A	N/A	N/A	N/A
Hudhet WorHO	0	0	0	0	0	0	0	0	0	0	0	0	N/A	N/A	N/A	N/A	N/A	N/A	N/A	N/A	N/A	N/A	N/A	N/A
Jigjiga town WorHO	0	0	0	0	0	0	0	0	0	0	0	0	N/A	N/A	N/A	N/A	N/A	N/A	N/A	N/A	N/A	N/A	N/A	N/A
Kadadumo WorHO	0	0	0	0	0	0	0	0	0	0	0	0	N/A	N/A	N/A	N/A	N/A	N/A	N/A	N/A	N/A	N/A	N/A	N/A
Karamara General Hospital	#DIV/0!	#DIV/0!	#DIV/0!	#DIV/0!	#DIV/0!	#DIV/0!	#DIV/0!	#DIV/0!	#DIV/0!	#DIV/0!	#DIV/0!	#DIV/0!	N/A	N/A	N/A	N/A	N/A	N/A	Missing data	Missing data	Missing data	Missing data	Missing data	Missing data
Karsasula WorHO	0	0	0	0	0	0	0	0	0	0	0	0	N/A	N/A	N/A	N/A	N/A	N/A	N/A	N/A	N/A	N/A	N/A	N/A
Kebridahar Primary hospital	#DIV/0!	#DIV/0!	#DIV/0!	#DIV/0!	#DIV/0!	#DIV/0!	#DIV/0!	#DIV/0!	#DIV/0!	#DIV/0!	#DIV/0!	#DIV/0!	N/A	N/A	N/A	N/A	N/A	N/A	Missing data	Missing data	Missing data	Missing data	Missing data	Missing data
Kebridahar town WorHO	0	0	0	0	0	0	0	0	0	0	0	0	N/A	N/A	N/A	N/A	N/A	N/A	N/A	N/A	N/A	N/A	N/A	N/A
Kebridahar WorHO	0	0	0	0	0	0	0	0	0	0	0	0	N/A	N/A	N/A	N/A	N/A	N/A	N/A	N/A	N/A	N/A	N/A	N/A
Koran Mula WorHO	0	0	0	0	0	0	0	0	0	0	0	0	N/A	N/A	N/A	N/A	N/A	N/A	N/A	N/A	N/A	N/A	N/A	N/A
Lagahida WorHO	0	0	0	0	0	0	0	0	0	0	0	0	N/A	N/A	N/A	N/A	N/A	N/A	N/A	N/A	N/A	N/A	N/A	N/A
Lasdhankeyre WorHO	0	0	0	0	0	0	0	0	0	0	0	0	N/A	N/A	N/A	N/A	N/A	N/A	N/A	N/A	N/A	N/A	N/A	N/A
Lehelyuub WorHO	0	0	0	0	0	0	0	0	0	0	0	0	N/A	N/A	N/A	N/A	N/A	N/A	N/A	N/A	N/A	N/A	N/A	N/A
Maeso WorHO	0	0	0	0	0	0	0	0	0	0	0	0	N/A	N/A	N/A	N/A	N/A	N/A	N/A	N/A	N/A	N/A	N/A	N/A
Marsin WorHO	0	0	0	0	0	0	0	0	0	0	0	0	N/A	N/A	N/A	N/A	N/A	N/A	N/A	N/A	N/A	N/A	N/A	N/A
Mayumuluqo WorHO	0	0	0	0	0	0	0	0	0	0	0	0	N/A	N/A	N/A	N/A	N/A	N/A	N/A	N/A	N/A	N/A	N/A	N/A
Moyale WorHO	0	0	0	0	0	0	0	0	0	0	0	0	N/A	N/A	N/A	N/A	N/A	N/A	N/A	N/A	N/A	N/A	N/A	N/A
Mubarak WorHO	0	0	0	0	0	0	0	0	0	0	0	0	N/A	N/A	N/A	N/A	N/A	N/A	N/A	N/A	N/A	N/A	N/A	N/A
Mustahil WorHO	0	0	0	0	0	0	0	0	0	0	0	0	N/A	N/A	N/A	N/A	N/A	N/A	N/A	N/A	N/A	N/A	N/A	N/A
Qabribayah town WorHO	0	0	0	0	0	0	0	0	0	0	0	0	N/A	N/A	N/A	N/A	N/A	N/A	N/A	N/A	N/A	N/A	N/A	N/A
Qabribayah WorHO	0	0	0	0	0	0	0	0	0	0	0	0	N/A	N/A	N/A	N/A	N/A	N/A	N/A	N/A	N/A	N/A	N/A	N/A
Qalafo WorHO	0	0	0	0	0	0	0	0	0	0	0	0	N/A	N/A	N/A	N/A	N/A	N/A	N/A	N/A	N/A	N/A	N/A	N/A
Qooxle WorHO	0	0	0	0	0	0	0	0	0	0	0	0	N/A	N/A	N/A	N/A	N/A	N/A	N/A	N/A	N/A	N/A	N/A	N/A
Qubi WorHO	0	0	0	0	0	0	0	0	0	0	0	0	N/A	N/A	N/A	N/A	N/A	N/A	N/A	N/A	N/A	N/A	N/A	N/A
Raso WorHO	0	0	0	0	0	0	0	0	0	0	0	0	N/A	N/A	N/A	N/A	N/A	N/A	N/A	N/A	N/A	N/A	N/A	N/A
Sagag WorHO	0	0	0	0	0	0	0	0	0	0	0	0	N/A	N/A	N/A	N/A	N/A	N/A	N/A	N/A	N/A	N/A	N/A	N/A
Salahad WorHO	0	0	0	0	0	0	0	0	0	0	0	0	N/A	N/A	N/A	N/A	N/A	N/A	N/A	N/A	N/A	N/A	N/A	N/A
Shabeley WorHO	0	0	0	0	0	0	0	0	0	0	0	0	N/A	N/A	N/A	N/A	N/A	N/A	N/A	N/A	N/A	N/A	N/A	N/A
Shaykosh WorHO	0	0	0	0	0	0	0	0	0	0	0	0	N/A	N/A	N/A	N/A	N/A	N/A	N/A	N/A	N/A	N/A	N/A	N/A
Shilabo WorHO	0	0	0	0	0	0	0	0	0	0	0	0	N/A	N/A	N/A	N/A	N/A	N/A	N/A	N/A	N/A	N/A	N/A	N/A
Shinile WorHO	0	0	0	0	0	0	0	0	0	0	0	0	N/A	N/A	N/A	N/A	N/A	N/A	N/A	N/A	N/A	N/A	N/A	N/A
Togwajale town WorHO	0	0	0	0	0	0	0	0	0	0	0	0	N/A	N/A	N/A	N/A	N/A	N/A	N/A	N/A	N/A	N/A	N/A	N/A
Tuliguled WorHO	0	0	0	0	0	0	0	0	0	0	0	0	N/A	N/A	N/A	N/A	N/A	N/A	N/A	N/A	N/A	N/A	N/A	N/A
Wangey WorHO	0	0	0	0	0	0	0	0	0	0	0	0	N/A	N/A	N/A	N/A	N/A	N/A	N/A	N/A	N/A	N/A	N/A	N/A
Warder WorHO	0	0	0	0	0	0	0	0	0	0	0	0	N/A	N/A	N/A	N/A	N/A	N/A	N/A	N/A	N/A	N/A	N/A	N/A
West Imay WorHO	0	0	0	0	0	0	0	0	0	0	0	0	N/A	N/A	N/A	N/A	N/A	N/A	N/A	N/A	N/A	N/A	N/A	N/A
Yahoob WorHO	0	0	0	0	0	0	0	0	0	0	0	0	N/A	N/A	N/A	N/A	N/A	N/A	N/A	N/A	N/A	N/A	N/A	N/A
yocale WorHO	0	0	0	0	0	0	0	0	0	0	0	0	N/A	N/A	N/A	N/A	N/A	N/A	N/A	N/A	N/A	N/A	N/A	N/A
Adilo Zuria WorHO	0	0	0	0	0	0	0	0	0	0	0	0	N/A	N/A	N/A	N/A	N/A	N/A	N/A	N/A	N/A	N/A	N/A	N/A
Angacha WorHO	0	0	0	0	0	0	0	0	0	0	0	0	N/A	N/A	N/A	N/A	N/A	N/A	N/A	N/A	N/A	N/A	N/A	N/A
Demboya WorHO	0	0	0	0	0	0	0	0	0	0	0	0	N/A	N/A	N/A	N/A	N/A	N/A	N/A	N/A	N/A	N/A	N/A	N/A
Doyo Gena WorHO	0	0	0	0	0	0	0	0	0	0	0	0	N/A	N/A	N/A	N/A	N/A	N/A	N/A	N/A	N/A	N/A	N/A	N/A
Dr. Bogalech Gebere Memorial General Hospital	#DIV/0!	#DIV/0!	#DIV/0!	#DIV/0!	#DIV/0!	#DIV/0!	#DIV/0!	#DIV/0!	#DIV/0!	#DIV/0!	#DIV/0!	#DIV/0!	N/A	N/A	N/A	N/A	N/A	N/A	Missing data	Missing data	Missing data	Missing data	Missing data	Missing data
Durame Town Administration WorHO	0	0	0	0	0	0	0	0	0	0	0	0	N/A	N/A	N/A	N/A	N/A	N/A	N/A	N/A	N/A	N/A	N/A	N/A
Hadero Town Administration WorHO	0	0	0	0	0	0	0	0	0	0	0	0	N/A	N/A	N/A	N/A	N/A	N/A	N/A	N/A	N/A	N/A	N/A	N/A
Hadero Tunto Zuriya WorHO	0	0	0	0	0	0	0	0	0	0	0	0	N/A	N/A	N/A	N/A	N/A	N/A	N/A	N/A	N/A	N/A	N/A	N/A
Kacha Birra WorHO	0	0	0	0	0	0	0	0	0	0	0	0	N/A	N/A	N/A	N/A	N/A	N/A	N/A	N/A	N/A	N/A	N/A	N/A
Kedida Gamela WorHO	0	0	0	0	0	0	0	0	0	0	0	0	N/A	N/A	N/A	N/A	N/A	N/A	N/A	N/A	N/A	N/A	N/A	N/A
Shinshicho Town Administration WorHO	0	0	0	0	0	0	0	0	0	0	0	0	N/A	N/A	N/A	N/A	N/A	N/A	N/A	N/A	N/A	N/A	N/A	N/A
Tembaro WorHO	0	0	0	0	0	0	0	0	0	0	0	0	N/A	N/A	N/A	N/A	N/A	N/A	N/A	N/A	N/A	N/A	N/A	N/A

## Sheet: Regional calculations
	#VALUE!	#VALUE!	#VALUE!	#VALUE!	#VALUE!	#VALUE!		#VALUE!	#VALUE!	#VALUE!	#VALUE!	#VALUE!	#VALUE!	#VALUE!	#VALUE!	#VALUE!	#VALUE!	#VALUE!		#VALUE!	#VALUE!	#VALUE!	#VALUE!	#VALUE!	#VALUE!		#VALUE!	#VALUE!	#VALUE!	#VALUE!	#VALUE!	#VALUE!	#VALUE!	#VALUE!	#VALUE!	#VALUE!	#VALUE!		#VALUE!	#VALUE!	#VALUE!	#VALUE!	#VALUE!	#VALUE!		#VALUE!	#VALUE!	#VALUE!	#VALUE!
Woreda	pcv1_penta1	pcv1_penta1	pcv1_penta1	pcv1_penta1	pcv1_penta1	pcv1_penta1		Penta_admin_issue	Penta_admin_issue	Penta_admin_issue	Penta_admin_issue	Penta_admin_issue	Penta_admin_issue	Penta_admin_issue	Penta_admin_issue	Penta_admin_issue	Penta_admin_issue	Penta_admin_issue		Penta_A_I_avg	Penta_A_I_avg	Penta_A_I_avg	Penta_A_I_avg	Penta_A_I_avg	Penta_A_I_avg		mcvopen_iss	mcvopen_iss	mcvopen_iss	mcvopen_iss	mcvopen_iss	mcvopen_iss	mcvopen_iss	mcvopen_iss	mcvopen_iss	mcvopen_iss	mcvopen_iss		mcvop_is_avg	mcvop_is_avg	mcvop_is_avg	mcvop_is_avg	mcvop_is_avg	mcvop_is_avg		endbal_penta	endbal_penta	endbal_penta	endbal_penta
Abala WorHO	N/A	N/A	N/A	N/A	N/A	N/A		N/A	N/A	N/A	N/A	N/A	N/A	N/A	N/A	N/A	N/A	N/A		N/A	N/A	N/A	N/A	N/A	N/A		N/A	N/A	N/A	N/A	N/A	N/A	N/A	N/A	N/A	N/A	N/A		N/A	N/A	N/A	N/A	N/A	N/A		#N/A	#N/A	#N/A	#N/A
Adaar WorHO	N/A	N/A	N/A	N/A	N/A	N/A		N/A	N/A	N/A	N/A	N/A	N/A	N/A	N/A	N/A	N/A	N/A		N/A	N/A	N/A	N/A	N/A	N/A		N/A	N/A	N/A	N/A	N/A	N/A	N/A	N/A	N/A	N/A	N/A		N/A	N/A	N/A	N/A	N/A	N/A		#N/A	#N/A	#N/A	#N/A
Afambo WorHO	N/A	N/A	N/A	N/A	N/A	N/A		N/A	N/A	N/A	N/A	N/A	N/A	N/A	N/A	N/A	N/A	N/A		N/A	N/A	N/A	N/A	N/A	N/A		N/A	N/A	N/A	N/A	N/A	N/A	N/A	N/A	N/A	N/A	N/A		N/A	N/A	N/A	N/A	N/A	N/A		#N/A	#N/A	#N/A	#N/A
Afdera WorHO	N/A	N/A	N/A	N/A	N/A	N/A		N/A	N/A	N/A	N/A	N/A	N/A	N/A	N/A	N/A	N/A	N/A		N/A	N/A	N/A	N/A	N/A	N/A		N/A	N/A	N/A	N/A	N/A	N/A	N/A	N/A	N/A	N/A	N/A		N/A	N/A	N/A	N/A	N/A	N/A		#N/A	#N/A	#N/A	#N/A
Amibara WorHO	N/A	N/A	N/A	N/A	N/A	N/A		N/A	N/A	N/A	N/A	N/A	N/A	N/A	N/A	N/A	N/A	N/A		N/A	N/A	N/A	N/A	N/A	N/A		N/A	N/A	N/A	N/A	N/A	N/A	N/A	N/A	N/A	N/A	N/A		N/A	N/A	N/A	N/A	N/A	N/A		#N/A	#N/A	#N/A	#N/A
Argoba Special WorHO	N/A	N/A	N/A	N/A	N/A	N/A		N/A	N/A	N/A	N/A	N/A	N/A	N/A	N/A	N/A	N/A	N/A		N/A	N/A	N/A	N/A	N/A	N/A		N/A	N/A	N/A	N/A	N/A	N/A	N/A	N/A	N/A	N/A	N/A		N/A	N/A	N/A	N/A	N/A	N/A		#N/A	#N/A	#N/A	#N/A
Awash Fenteale WorHO	N/A	N/A	N/A	N/A	N/A	N/A		N/A	N/A	N/A	N/A	N/A	N/A	N/A	N/A	N/A	N/A	N/A		N/A	N/A	N/A	N/A	N/A	N/A		N/A	N/A	N/A	N/A	N/A	N/A	N/A	N/A	N/A	N/A	N/A		N/A	N/A	N/A	N/A	N/A	N/A		#N/A	#N/A	#N/A	#N/A
Awash Town WorHO	N/A	N/A	N/A	N/A	N/A	N/A		N/A	N/A	N/A	N/A	N/A	N/A	N/A	N/A	N/A	N/A	N/A		N/A	N/A	N/A	N/A	N/A	N/A		N/A	N/A	N/A	N/A	N/A	N/A	N/A	N/A	N/A	N/A	N/A		N/A	N/A	N/A	N/A	N/A	N/A		#N/A	#N/A	#N/A	#N/A
Awura WorHO	N/A	N/A	N/A	N/A	N/A	N/A		N/A	N/A	N/A	N/A	N/A	N/A	N/A	N/A	N/A	N/A	N/A		N/A	N/A	N/A	N/A	N/A	N/A		N/A	N/A	N/A	N/A	N/A	N/A	N/A	N/A	N/A	N/A	N/A		N/A	N/A	N/A	N/A	N/A	N/A		#N/A	#N/A	#N/A	#N/A
Ayssaita WorHO	N/A	N/A	N/A	N/A	N/A	N/A		N/A	N/A	N/A	N/A	N/A	N/A	N/A	N/A	N/A	N/A	N/A		N/A	N/A	N/A	N/A	N/A	N/A		N/A	N/A	N/A	N/A	N/A	N/A	N/A	N/A	N/A	N/A	N/A		N/A	N/A	N/A	N/A	N/A	N/A		#N/A	#N/A	#N/A	#N/A
Berahle WorHO	N/A	N/A	N/A	N/A	N/A	N/A		N/A	N/A	N/A	N/A	N/A	N/A	N/A	N/A	N/A	N/A	N/A		N/A	N/A	N/A	N/A	N/A	N/A		N/A	N/A	N/A	N/A	N/A	N/A	N/A	N/A	N/A	N/A	N/A		N/A	N/A	N/A	N/A	N/A	N/A		#N/A	#N/A	#N/A	#N/A
Bidu WorHO	N/A	N/A	N/A	N/A	N/A	N/A		N/A	N/A	N/A	N/A	N/A	N/A	N/A	N/A	N/A	N/A	N/A		N/A	N/A	N/A	N/A	N/A	N/A		N/A	N/A	N/A	N/A	N/A	N/A	N/A	N/A	N/A	N/A	N/A		N/A	N/A	N/A	N/A	N/A	N/A		#N/A	#N/A	#N/A	#N/A
Chifra WorHO	N/A	N/A	N/A	N/A	N/A	N/A		N/A	N/A	N/A	N/A	N/A	N/A	N/A	N/A	N/A	N/A	N/A		N/A	N/A	N/A	N/A	N/A	N/A		N/A	N/A	N/A	N/A	N/A	N/A	N/A	N/A	N/A	N/A	N/A		N/A	N/A	N/A	N/A	N/A	N/A		#N/A	#N/A	#N/A	#N/A
Dalifaghe WorHO	N/A	N/A	N/A	N/A	N/A	N/A		N/A	N/A	N/A	N/A	N/A	N/A	N/A	N/A	N/A	N/A	N/A		N/A	N/A	N/A	N/A	N/A	N/A		N/A	N/A	N/A	N/A	N/A	N/A	N/A	N/A	N/A	N/A	N/A		N/A	N/A	N/A	N/A	N/A	N/A		#N/A	#N/A	#N/A	#N/A
Dalol WorHO	N/A	N/A	N/A	N/A	N/A	N/A		N/A	N/A	N/A	N/A	N/A	N/A	N/A	N/A	N/A	N/A	N/A		N/A	N/A	N/A	N/A	N/A	N/A		N/A	N/A	N/A	N/A	N/A	N/A	N/A	N/A	N/A	N/A	N/A		N/A	N/A	N/A	N/A	N/A	N/A		#N/A	#N/A	#N/A	#N/A
Dewe WorHO	N/A	N/A	N/A	N/A	N/A	N/A		N/A	N/A	N/A	N/A	N/A	N/A	N/A	N/A	N/A	N/A	N/A		N/A	N/A	N/A	N/A	N/A	N/A		N/A	N/A	N/A	N/A	N/A	N/A	N/A	N/A	N/A	N/A	N/A		N/A	N/A	N/A	N/A	N/A	N/A		#N/A	#N/A	#N/A	#N/A
Dubti WorHO	N/A	N/A	N/A	N/A	N/A	N/A		N/A	N/A	N/A	N/A	N/A	N/A	N/A	N/A	N/A	N/A	N/A		N/A	N/A	N/A	N/A	N/A	N/A		N/A	N/A	N/A	N/A	N/A	N/A	N/A	N/A	N/A	N/A	N/A		N/A	N/A	N/A	N/A	N/A	N/A		#N/A	#N/A	#N/A	#N/A
Dulecha WorHO	N/A	N/A	N/A	N/A	N/A	N/A		N/A	N/A	N/A	N/A	N/A	N/A	N/A	N/A	N/A	N/A	N/A		N/A	N/A	N/A	N/A	N/A	N/A		N/A	N/A	N/A	N/A	N/A	N/A	N/A	N/A	N/A	N/A	N/A		N/A	N/A	N/A	N/A	N/A	N/A		#N/A	#N/A	#N/A	#N/A
Elidar WorHO	N/A	N/A	N/A	N/A	N/A	N/A		N/A	N/A	N/A	N/A	N/A	N/A	N/A	N/A	N/A	N/A	N/A		N/A	N/A	N/A	N/A	N/A	N/A		N/A	N/A	N/A	N/A	N/A	N/A	N/A	N/A	N/A	N/A	N/A		N/A	N/A	N/A	N/A	N/A	N/A		#N/A	#N/A	#N/A	#N/A
Erabti WorHO	N/A	N/A	N/A	N/A	N/A	N/A		N/A	N/A	N/A	N/A	N/A	N/A	N/A	N/A	N/A	N/A	N/A		N/A	N/A	N/A	N/A	N/A	N/A		N/A	N/A	N/A	N/A	N/A	N/A	N/A	N/A	N/A	N/A	N/A		N/A	N/A	N/A	N/A	N/A	N/A		#N/A	#N/A	#N/A	#N/A
Ewa WorHO	N/A	N/A	N/A	N/A	N/A	N/A		N/A	N/A	N/A	N/A	N/A	N/A	N/A	N/A	N/A	N/A	N/A		N/A	N/A	N/A	N/A	N/A	N/A		N/A	N/A	N/A	N/A	N/A	N/A	N/A	N/A	N/A	N/A	N/A		N/A	N/A	N/A	N/A	N/A	N/A		#N/A	#N/A	#N/A	#N/A
Galalo WorHO	N/A	N/A	N/A	N/A	N/A	N/A		N/A	N/A	N/A	N/A	N/A	N/A	N/A	N/A	N/A	N/A	N/A		N/A	N/A	N/A	N/A	N/A	N/A		N/A	N/A	N/A	N/A	N/A	N/A	N/A	N/A	N/A	N/A	N/A		N/A	N/A	N/A	N/A	N/A	N/A		#N/A	#N/A	#N/A	#N/A
Gewane WorHO	N/A	N/A	N/A	N/A	N/A	N/A		N/A	N/A	N/A	N/A	N/A	N/A	N/A	N/A	N/A	N/A	N/A		N/A	N/A	N/A	N/A	N/A	N/A		N/A	N/A	N/A	N/A	N/A	N/A	N/A	N/A	N/A	N/A	N/A		N/A	N/A	N/A	N/A	N/A	N/A		#N/A	#N/A	#N/A	#N/A
Gulina WorHO	N/A	N/A	N/A	N/A	N/A	N/A		N/A	N/A	N/A	N/A	N/A	N/A	N/A	N/A	N/A	N/A	N/A		N/A	N/A	N/A	N/A	N/A	N/A		N/A	N/A	N/A	N/A	N/A	N/A	N/A	N/A	N/A	N/A	N/A		N/A	N/A	N/A	N/A	N/A	N/A		#N/A	#N/A	#N/A	#N/A
Hadeleala WorHO	N/A	N/A	N/A	N/A	N/A	N/A		N/A	N/A	N/A	N/A	N/A	N/A	N/A	N/A	N/A	N/A	N/A		N/A	N/A	N/A	N/A	N/A	N/A		N/A	N/A	N/A	N/A	N/A	N/A	N/A	N/A	N/A	N/A	N/A		N/A	N/A	N/A	N/A	N/A	N/A		#N/A	#N/A	#N/A	#N/A
Koneba WorHO	N/A	N/A	N/A	N/A	N/A	N/A		N/A	N/A	N/A	N/A	N/A	N/A	N/A	N/A	N/A	N/A	N/A		N/A	N/A	N/A	N/A	N/A	N/A		N/A	N/A	N/A	N/A	N/A	N/A	N/A	N/A	N/A	N/A	N/A		N/A	N/A	N/A	N/A	N/A	N/A		#N/A	#N/A	#N/A	#N/A
Kori WorHO	N/A	N/A	N/A	N/A	N/A	N/A		N/A	N/A	N/A	N/A	N/A	N/A	N/A	N/A	N/A	N/A	N/A		N/A	N/A	N/A	N/A	N/A	N/A		N/A	N/A	N/A	N/A	N/A	N/A	N/A	N/A	N/A	N/A	N/A		N/A	N/A	N/A	N/A	N/A	N/A		#N/A	#N/A	#N/A	#N/A
Magale WorHO	N/A	N/A	N/A	N/A	N/A	N/A		N/A	N/A	N/A	N/A	N/A	N/A	N/A	N/A	N/A	N/A	N/A		N/A	N/A	N/A	N/A	N/A	N/A		N/A	N/A	N/A	N/A	N/A	N/A	N/A	N/A	N/A	N/A	N/A		N/A	N/A	N/A	N/A	N/A	N/A		#N/A	#N/A	#N/A	#N/A
Mille WorHO	N/A	N/A	N/A	N/A	N/A	N/A		N/A	N/A	N/A	N/A	N/A	N/A	N/A	N/A	N/A	N/A	N/A		N/A	N/A	N/A	N/A	N/A	N/A		N/A	N/A	N/A	N/A	N/A	N/A	N/A	N/A	N/A	N/A	N/A		N/A	N/A	N/A	N/A	N/A	N/A		#N/A	#N/A	#N/A	#N/A
Semera Logia Kentiba WorHO	N/A	N/A	N/A	N/A	N/A	N/A		N/A	N/A	N/A	N/A	N/A	N/A	N/A	N/A	N/A	N/A	N/A		N/A	N/A	N/A	N/A	N/A	N/A		N/A	N/A	N/A	N/A	N/A	N/A	N/A	N/A	N/A	N/A	N/A		N/A	N/A	N/A	N/A	N/A	N/A		#N/A	#N/A	#N/A	#N/A
Semirobi WorHO	N/A	N/A	N/A	N/A	N/A	N/A		N/A	N/A	N/A	N/A	N/A	N/A	N/A	N/A	N/A	N/A	N/A		N/A	N/A	N/A	N/A	N/A	N/A		N/A	N/A	N/A	N/A	N/A	N/A	N/A	N/A	N/A	N/A	N/A		N/A	N/A	N/A	N/A	N/A	N/A		#N/A	#N/A	#N/A	#N/A
Telalak WorHO	N/A	N/A	N/A	N/A	N/A	N/A		N/A	N/A	N/A	N/A	N/A	N/A	N/A	N/A	N/A	N/A	N/A		N/A	N/A	N/A	N/A	N/A	N/A		N/A	N/A	N/A	N/A	N/A	N/A	N/A	N/A	N/A	N/A	N/A		N/A	N/A	N/A	N/A	N/A	N/A		#N/A	#N/A	#N/A	#N/A
Teru WorHO	N/A	N/A	N/A	N/A	N/A	N/A		N/A	N/A	N/A	N/A	N/A	N/A	N/A	N/A	N/A	N/A	N/A		N/A	N/A	N/A	N/A	N/A	N/A		N/A	N/A	N/A	N/A	N/A	N/A	N/A	N/A	N/A	N/A	N/A		N/A	N/A	N/A	N/A	N/A	N/A		#N/A	#N/A	#N/A	#N/A
Yallo WorHO	N/A	N/A	N/A	N/A	N/A	N/A		N/A	N/A	N/A	N/A	N/A	N/A	N/A	N/A	N/A	N/A	N/A		N/A	N/A	N/A	N/A	N/A	N/A		N/A	N/A	N/A	N/A	N/A	N/A	N/A	N/A	N/A	N/A	N/A		N/A	N/A	N/A	N/A	N/A	N/A		#N/A	#N/A	#N/A	#N/A
Agalo Meti WorHO	N/A	N/A	N/A	N/A	N/A	N/A		N/A	N/A	N/A	N/A	N/A	N/A	N/A	N/A	N/A	N/A	N/A		N/A	N/A	N/A	N/A	N/A	N/A		N/A	N/A	N/A	N/A	N/A	N/A	N/A	N/A	N/A	N/A	N/A		N/A	N/A	N/A	N/A	N/A	N/A		#N/A	#N/A	#N/A	#N/A
Asosa Town 1 WorHO	N/A	N/A	N/A	N/A	N/A	N/A		N/A	N/A	N/A	N/A	N/A	N/A	N/A	N/A	N/A	N/A	N/A		N/A	N/A	N/A	N/A	N/A	N/A		N/A	N/A	N/A	N/A	N/A	N/A	N/A	N/A	N/A	N/A	N/A		N/A	N/A	N/A	N/A	N/A	N/A		#N/A	#N/A	#N/A	#N/A
Assosa WorHO	N/A	N/A	N/A	N/A	N/A	N/A		N/A	N/A	N/A	N/A	N/A	N/A	N/A	N/A	N/A	N/A	N/A		N/A	N/A	N/A	N/A	N/A	N/A		N/A	N/A	N/A	N/A	N/A	N/A	N/A	N/A	N/A	N/A	N/A		N/A	N/A	N/A	N/A	N/A	N/A		#N/A	#N/A	#N/A	#N/A
Bambasi WorHO	N/A	N/A	N/A	N/A	N/A	N/A		N/A	N/A	N/A	N/A	N/A	N/A	N/A	N/A	N/A	N/A	N/A		N/A	N/A	N/A	N/A	N/A	N/A		N/A	N/A	N/A	N/A	N/A	N/A	N/A	N/A	N/A	N/A	N/A		N/A	N/A	N/A	N/A	N/A	N/A		#N/A	#N/A	#N/A	#N/A
Belo Jeganfoy WorHO	N/A	N/A	N/A	N/A	N/A	N/A		N/A	N/A	N/A	N/A	N/A	N/A	N/A	N/A	N/A	N/A	N/A		N/A	N/A	N/A	N/A	N/A	N/A		N/A	N/A	N/A	N/A	N/A	N/A	N/A	N/A	N/A	N/A	N/A		N/A	N/A	N/A	N/A	N/A	N/A		#N/A	#N/A	#N/A	#N/A
Bulen WorHO	N/A	N/A	N/A	N/A	N/A	N/A		N/A	N/A	N/A	N/A	N/A	N/A	N/A	N/A	N/A	N/A	N/A		N/A	N/A	N/A	N/A	N/A	N/A		N/A	N/A	N/A	N/A	N/A	N/A	N/A	N/A	N/A	N/A	N/A		N/A	N/A	N/A	N/A	N/A	N/A		#N/A	#N/A	#N/A	#N/A
Dangur WorHO	N/A	N/A	N/A	N/A	N/A	N/A		N/A	N/A	N/A	N/A	N/A	N/A	N/A	N/A	N/A	N/A	N/A		N/A	N/A	N/A	N/A	N/A	N/A		N/A	N/A	N/A	N/A	N/A	N/A	N/A	N/A	N/A	N/A	N/A		N/A	N/A	N/A	N/A	N/A	N/A		#N/A	#N/A	#N/A	#N/A
Dibate WorHO	N/A	N/A	N/A	N/A	N/A	N/A		N/A	N/A	N/A	N/A	N/A	N/A	N/A	N/A	N/A	N/A	N/A		N/A	N/A	N/A	N/A	N/A	N/A		N/A	N/A	N/A	N/A	N/A	N/A	N/A	N/A	N/A	N/A	N/A		N/A	N/A	N/A	N/A	N/A	N/A		#N/A	#N/A	#N/A	#N/A
Guba WorHO	N/A	N/A	N/A	N/A	N/A	N/A		N/A	N/A	N/A	N/A	N/A	N/A	N/A	N/A	N/A	N/A	N/A		N/A	N/A	N/A	N/A	N/A	N/A		N/A	N/A	N/A	N/A	N/A	N/A	N/A	N/A	N/A	N/A	N/A		N/A	N/A	N/A	N/A	N/A	N/A		#N/A	#N/A	#N/A	#N/A
Homosha WorHO	N/A	N/A	N/A	N/A	N/A	N/A		N/A	N/A	N/A	N/A	N/A	N/A	N/A	N/A	N/A	N/A	N/A		N/A	N/A	N/A	N/A	N/A	N/A		N/A	N/A	N/A	N/A	N/A	N/A	N/A	N/A	N/A	N/A	N/A		N/A	N/A	N/A	N/A	N/A	N/A		#N/A	#N/A	#N/A	#N/A
Kamashi Primary Hospital	N/A	N/A	N/A	N/A	N/A	N/A		N/A	N/A	N/A	N/A	N/A	N/A	N/A	N/A	N/A	N/A	N/A		N/A	N/A	N/A	N/A	N/A	N/A		N/A	N/A	N/A	N/A	N/A	N/A	N/A	N/A	N/A	N/A	N/A		N/A	N/A	N/A	N/A	N/A	N/A		#N/A	#N/A	#N/A	#N/A
Kamashi WorHO	N/A	N/A	N/A	N/A	N/A	N/A		N/A	N/A	N/A	N/A	N/A	N/A	N/A	N/A	N/A	N/A	N/A		N/A	N/A	N/A	N/A	N/A	N/A		N/A	N/A	N/A	N/A	N/A	N/A	N/A	N/A	N/A	N/A	N/A		N/A	N/A	N/A	N/A	N/A	N/A		#N/A	#N/A	#N/A	#N/A
Kurmuk WorHO	N/A	N/A	N/A	N/A	N/A	N/A		N/A	N/A	N/A	N/A	N/A	N/A	N/A	N/A	N/A	N/A	N/A		N/A	N/A	N/A	N/A	N/A	N/A		N/A	N/A	N/A	N/A	N/A	N/A	N/A	N/A	N/A	N/A	N/A		N/A	N/A	N/A	N/A	N/A	N/A		#N/A	#N/A	#N/A	#N/A
Mandura WorHO	N/A	N/A	N/A	N/A	N/A	N/A		N/A	N/A	N/A	N/A	N/A	N/A	N/A	N/A	N/A	N/A	N/A		N/A	N/A	N/A	N/A	N/A	N/A		N/A	N/A	N/A	N/A	N/A	N/A	N/A	N/A	N/A	N/A	N/A		N/A	N/A	N/A	N/A	N/A	N/A		#N/A	#N/A	#N/A	#N/A
Mao Komo Special WorHO	N/A	N/A	N/A	N/A	N/A	N/A		N/A	N/A	N/A	N/A	N/A	N/A	N/A	N/A	N/A	N/A	N/A		N/A	N/A	N/A	N/A	N/A	N/A		N/A	N/A	N/A	N/A	N/A	N/A	N/A	N/A	N/A	N/A	N/A		N/A	N/A	N/A	N/A	N/A	N/A		#N/A	#N/A	#N/A	#N/A
Menge WorHO	N/A	N/A	N/A	N/A	N/A	N/A		N/A	N/A	N/A	N/A	N/A	N/A	N/A	N/A	N/A	N/A	N/A		N/A	N/A	N/A	N/A	N/A	N/A		N/A	N/A	N/A	N/A	N/A	N/A	N/A	N/A	N/A	N/A	N/A		N/A	N/A	N/A	N/A	N/A	N/A		#N/A	#N/A	#N/A	#N/A
Oda Bilidigilu WorHO	N/A	N/A	N/A	N/A	N/A	N/A		N/A	N/A	N/A	N/A	N/A	N/A	N/A	N/A	N/A	N/A	N/A		N/A	N/A	N/A	N/A	N/A	N/A		N/A	N/A	N/A	N/A	N/A	N/A	N/A	N/A	N/A	N/A	N/A		N/A	N/A	N/A	N/A	N/A	N/A		#N/A	#N/A	#N/A	#N/A
Pawi Hospital	N/A	N/A	N/A	N/A	N/A	N/A		N/A	N/A	N/A	N/A	N/A	N/A	N/A	N/A	N/A	N/A	N/A		N/A	N/A	N/A	N/A	N/A	N/A		N/A	N/A	N/A	N/A	N/A	N/A	N/A	N/A	N/A	N/A	N/A		N/A	N/A	N/A	N/A	N/A	N/A		#N/A	#N/A	#N/A	#N/A
Pawi WorHO	N/A	N/A	N/A	N/A	N/A	N/A		N/A	N/A	N/A	N/A	N/A	N/A	N/A	N/A	N/A	N/A	N/A		N/A	N/A	N/A	N/A	N/A	N/A		N/A	N/A	N/A	N/A	N/A	N/A	N/A	N/A	N/A	N/A	N/A		N/A	N/A	N/A	N/A	N/A	N/A		#N/A	#N/A	#N/A	#N/A
Sedal WorHO	N/A	N/A	N/A	N/A	N/A	N/A		N/A	N/A	N/A	N/A	N/A	N/A	N/A	N/A	N/A	N/A	N/A		N/A	N/A	N/A	N/A	N/A	N/A		N/A	N/A	N/A	N/A	N/A	N/A	N/A	N/A	N/A	N/A	N/A		N/A	N/A	N/A	N/A	N/A	N/A		#N/A	#N/A	#N/A	#N/A
SherKole WorHO	N/A	N/A	N/A	N/A	N/A	N/A		N/A	N/A	N/A	N/A	N/A	N/A	N/A	N/A	N/A	N/A	N/A		N/A	N/A	N/A	N/A	N/A	N/A		N/A	N/A	N/A	N/A	N/A	N/A	N/A	N/A	N/A	N/A	N/A		N/A	N/A	N/A	N/A	N/A	N/A		#N/A	#N/A	#N/A	#N/A
Wembera WorHO	N/A	N/A	N/A	N/A	N/A	N/A		N/A	N/A	N/A	N/A	N/A	N/A	N/A	N/A	N/A	N/A	N/A		N/A	N/A	N/A	N/A	N/A	N/A		N/A	N/A	N/A	N/A	N/A	N/A	N/A	N/A	N/A	N/A	N/A		N/A	N/A	N/A	N/A	N/A	N/A		#N/A	#N/A	#N/A	#N/A
Yaso WorHO	N/A	N/A	N/A	N/A	N/A	N/A		N/A	N/A	N/A	N/A	N/A	N/A	N/A	N/A	N/A	N/A	N/A		N/A	N/A	N/A	N/A	N/A	N/A		N/A	N/A	N/A	N/A	N/A	N/A	N/A	N/A	N/A	N/A	N/A		N/A	N/A	N/A	N/A	N/A	N/A		#N/A	#N/A	#N/A	#N/A
Abobo WorHO	N/A	N/A	N/A	N/A	N/A	N/A		N/A	N/A	N/A	N/A	N/A	N/A	N/A	N/A	N/A	N/A	N/A		N/A	N/A	N/A	N/A	N/A	N/A		N/A	N/A	N/A	N/A	N/A	N/A	N/A	N/A	N/A	N/A	N/A		N/A	N/A	N/A	N/A	N/A	N/A		#N/A	#N/A	#N/A	#N/A
Akobo WorHO	N/A	N/A	N/A	N/A	N/A	N/A		N/A	N/A	N/A	N/A	N/A	N/A	N/A	N/A	N/A	N/A	N/A		N/A	N/A	N/A	N/A	N/A	N/A		N/A	N/A	N/A	N/A	N/A	N/A	N/A	N/A	N/A	N/A	N/A		N/A	N/A	N/A	N/A	N/A	N/A		#N/A	#N/A	#N/A	#N/A
Baziel PHCU	N/A	N/A	N/A	N/A	N/A	N/A		N/A	N/A	N/A	N/A	N/A	N/A	N/A	N/A	N/A	N/A	N/A		N/A	N/A	N/A	N/A	N/A	N/A		N/A	N/A	N/A	N/A	N/A	N/A	N/A	N/A	N/A	N/A	N/A		N/A	N/A	N/A	N/A	N/A	N/A		#N/A	#N/A	#N/A	#N/A
Dimma WorHO	N/A	N/A	N/A	N/A	N/A	N/A		N/A	N/A	N/A	N/A	N/A	N/A	N/A	N/A	N/A	N/A	N/A		N/A	N/A	N/A	N/A	N/A	N/A		N/A	N/A	N/A	N/A	N/A	N/A	N/A	N/A	N/A	N/A	N/A		N/A	N/A	N/A	N/A	N/A	N/A		#N/A	#N/A	#N/A	#N/A
Elia PHCU	N/A	N/A	N/A	N/A	N/A	N/A		N/A	N/A	N/A	N/A	N/A	N/A	N/A	N/A	N/A	N/A	N/A		N/A	N/A	N/A	N/A	N/A	N/A		N/A	N/A	N/A	N/A	N/A	N/A	N/A	N/A	N/A	N/A	N/A		N/A	N/A	N/A	N/A	N/A	N/A		#N/A	#N/A	#N/A	#N/A
Gambella PHCU	N/A	N/A	N/A	N/A	N/A	N/A		N/A	N/A	N/A	N/A	N/A	N/A	N/A	N/A	N/A	N/A	N/A		N/A	N/A	N/A	N/A	N/A	N/A		N/A	N/A	N/A	N/A	N/A	N/A	N/A	N/A	N/A	N/A	N/A		N/A	N/A	N/A	N/A	N/A	N/A		#N/A	#N/A	#N/A	#N/A
Gambella Town Primary Hospital	N/A	N/A	N/A	N/A	N/A	N/A		N/A	N/A	N/A	N/A	N/A	N/A	N/A	N/A	N/A	N/A	N/A		N/A	N/A	N/A	N/A	N/A	N/A		N/A	N/A	N/A	N/A	N/A	N/A	N/A	N/A	N/A	N/A	N/A		N/A	N/A	N/A	N/A	N/A	N/A		#N/A	#N/A	#N/A	#N/A
Gambella Zuria WorHO	N/A	N/A	N/A	N/A	N/A	N/A		N/A	N/A	N/A	N/A	N/A	N/A	N/A	N/A	N/A	N/A	N/A		N/A	N/A	N/A	N/A	N/A	N/A		N/A	N/A	N/A	N/A	N/A	N/A	N/A	N/A	N/A	N/A	N/A		N/A	N/A	N/A	N/A	N/A	N/A		#N/A	#N/A	#N/A	#N/A
Godere WorHO	N/A	N/A	N/A	N/A	N/A	N/A		N/A	N/A	N/A	N/A	N/A	N/A	N/A	N/A	N/A	N/A	N/A		N/A	N/A	N/A	N/A	N/A	N/A		N/A	N/A	N/A	N/A	N/A	N/A	N/A	N/A	N/A	N/A	N/A		N/A	N/A	N/A	N/A	N/A	N/A		#N/A	#N/A	#N/A	#N/A
Gog WorHO	N/A	N/A	N/A	N/A	N/A	N/A		N/A	N/A	N/A	N/A	N/A	N/A	N/A	N/A	N/A	N/A	N/A		N/A	N/A	N/A	N/A	N/A	N/A		N/A	N/A	N/A	N/A	N/A	N/A	N/A	N/A	N/A	N/A	N/A		N/A	N/A	N/A	N/A	N/A	N/A		#N/A	#N/A	#N/A	#N/A
Itang PHCU	N/A	N/A	N/A	N/A	N/A	N/A		N/A	N/A	N/A	N/A	N/A	N/A	N/A	N/A	N/A	N/A	N/A		N/A	N/A	N/A	N/A	N/A	N/A		N/A	N/A	N/A	N/A	N/A	N/A	N/A	N/A	N/A	N/A	N/A		N/A	N/A	N/A	N/A	N/A	N/A		#N/A	#N/A	#N/A	#N/A
Jikawo WorHO	N/A	N/A	N/A	N/A	N/A	N/A		N/A	N/A	N/A	N/A	N/A	N/A	N/A	N/A	N/A	N/A	N/A		N/A	N/A	N/A	N/A	N/A	N/A		N/A	N/A	N/A	N/A	N/A	N/A	N/A	N/A	N/A	N/A	N/A		N/A	N/A	N/A	N/A	N/A	N/A		#N/A	#N/A	#N/A	#N/A
Jor WorHO	N/A	N/A	N/A	N/A	N/A	N/A		N/A	N/A	N/A	N/A	N/A	N/A	N/A	N/A	N/A	N/A	N/A		N/A	N/A	N/A	N/A	N/A	N/A		N/A	N/A	N/A	N/A	N/A	N/A	N/A	N/A	N/A	N/A	N/A		N/A	N/A	N/A	N/A	N/A	N/A		#N/A	#N/A	#N/A	#N/A
Kumi Meles Zenawi Memorial Primary Hospital	N/A	N/A	N/A	N/A	N/A	N/A		N/A	N/A	N/A	N/A	N/A	N/A	N/A	N/A	N/A	N/A	N/A		N/A	N/A	N/A	N/A	N/A	N/A		N/A	N/A	N/A	N/A	N/A	N/A	N/A	N/A	N/A	N/A	N/A		N/A	N/A	N/A	N/A	N/A	N/A		#N/A	#N/A	#N/A	#N/A
Lare WorHO	N/A	N/A	N/A	N/A	N/A	N/A		N/A	N/A	N/A	N/A	N/A	N/A	N/A	N/A	N/A	N/A	N/A		N/A	N/A	N/A	N/A	N/A	N/A		N/A	N/A	N/A	N/A	N/A	N/A	N/A	N/A	N/A	N/A	N/A		N/A	N/A	N/A	N/A	N/A	N/A		#N/A	#N/A	#N/A	#N/A
Lier Health Center	N/A	N/A	N/A	N/A	N/A	N/A		N/A	N/A	N/A	N/A	N/A	N/A	N/A	N/A	N/A	N/A	N/A		N/A	N/A	N/A	N/A	N/A	N/A		N/A	N/A	N/A	N/A	N/A	N/A	N/A	N/A	N/A	N/A	N/A		N/A	N/A	N/A	N/A	N/A	N/A		#N/A	#N/A	#N/A	#N/A
Lier PHCU	N/A	N/A	N/A	N/A	N/A	N/A		N/A	N/A	N/A	N/A	N/A	N/A	N/A	N/A	N/A	N/A	N/A		N/A	N/A	N/A	N/A	N/A	N/A		N/A	N/A	N/A	N/A	N/A	N/A	N/A	N/A	N/A	N/A	N/A		N/A	N/A	N/A	N/A	N/A	N/A		#N/A	#N/A	#N/A	#N/A
Makuey WorHO	N/A	N/A	N/A	N/A	N/A	N/A		N/A	N/A	N/A	N/A	N/A	N/A	N/A	N/A	N/A	N/A	N/A		N/A	N/A	N/A	N/A	N/A	N/A		N/A	N/A	N/A	N/A	N/A	N/A	N/A	N/A	N/A	N/A	N/A		N/A	N/A	N/A	N/A	N/A	N/A		#N/A	#N/A	#N/A	#N/A
Mengeshi WorHO	N/A	N/A	N/A	N/A	N/A	N/A		N/A	N/A	N/A	N/A	N/A	N/A	N/A	N/A	N/A	N/A	N/A		N/A	N/A	N/A	N/A	N/A	N/A		N/A	N/A	N/A	N/A	N/A	N/A	N/A	N/A	N/A	N/A	N/A		N/A	N/A	N/A	N/A	N/A	N/A		#N/A	#N/A	#N/A	#N/A
Nyinenyang Primary Hospital	N/A	N/A	N/A	N/A	N/A	N/A		N/A	N/A	N/A	N/A	N/A	N/A	N/A	N/A	N/A	N/A	N/A		N/A	N/A	N/A	N/A	N/A	N/A		N/A	N/A	N/A	N/A	N/A	N/A	N/A	N/A	N/A	N/A	N/A		N/A	N/A	N/A	N/A	N/A	N/A		#N/A	#N/A	#N/A	#N/A
Pugniwudo Primary Hospital	N/A	N/A	N/A	N/A	N/A	N/A		N/A	N/A	N/A	N/A	N/A	N/A	N/A	N/A	N/A	N/A	N/A		N/A	N/A	N/A	N/A	N/A	N/A		N/A	N/A	N/A	N/A	N/A	N/A	N/A	N/A	N/A	N/A	N/A		N/A	N/A	N/A	N/A	N/A	N/A		#N/A	#N/A	#N/A	#N/A
Wanthoa WorHO	N/A	N/A	N/A	N/A	N/A	N/A		N/A	N/A	N/A	N/A	N/A	N/A	N/A	N/A	N/A	N/A	N/A		N/A	N/A	N/A	N/A	N/A	N/A		N/A	N/A	N/A	N/A	N/A	N/A	N/A	N/A	N/A	N/A	N/A		N/A	N/A	N/A	N/A	N/A	N/A		#N/A	#N/A	#N/A	#N/A
Abaqaraw WorHO	N/A	N/A	N/A	N/A	N/A	N/A		N/A	N/A	N/A	N/A	N/A	N/A	N/A	N/A	N/A	N/A	N/A		N/A	N/A	N/A	N/A	N/A	N/A		N/A	N/A	N/A	N/A	N/A	N/A	N/A	N/A	N/A	N/A	N/A		N/A	N/A	N/A	N/A	N/A	N/A		#N/A	#N/A	#N/A	#N/A
Adadle WorHO	N/A	N/A	N/A	N/A	N/A	N/A		N/A	N/A	N/A	N/A	N/A	N/A	N/A	N/A	N/A	N/A	N/A		N/A	N/A	N/A	N/A	N/A	N/A		N/A	N/A	N/A	N/A	N/A	N/A	N/A	N/A	N/A	N/A	N/A		N/A	N/A	N/A	N/A	N/A	N/A		#N/A	#N/A	#N/A	#N/A
Afdam WorHO	N/A	N/A	N/A	N/A	N/A	N/A		N/A	N/A	N/A	N/A	N/A	N/A	N/A	N/A	N/A	N/A	N/A		N/A	N/A	N/A	N/A	N/A	N/A		N/A	N/A	N/A	N/A	N/A	N/A	N/A	N/A	N/A	N/A	N/A		N/A	N/A	N/A	N/A	N/A	N/A		#N/A	#N/A	#N/A	#N/A
Ararso WorHO	N/A	N/A	N/A	N/A	N/A	N/A		N/A	N/A	N/A	N/A	N/A	N/A	N/A	N/A	N/A	N/A	N/A		N/A	N/A	N/A	N/A	N/A	N/A		N/A	N/A	N/A	N/A	N/A	N/A	N/A	N/A	N/A	N/A	N/A		N/A	N/A	N/A	N/A	N/A	N/A		#N/A	#N/A	#N/A	#N/A
Aware WorHO	N/A	N/A	N/A	N/A	N/A	N/A		N/A	N/A	N/A	N/A	N/A	N/A	N/A	N/A	N/A	N/A	N/A		N/A	N/A	N/A	N/A	N/A	N/A		N/A	N/A	N/A	N/A	N/A	N/A	N/A	N/A	N/A	N/A	N/A		N/A	N/A	N/A	N/A	N/A	N/A		#N/A	#N/A	#N/A	#N/A
Awbare WorHO	N/A	N/A	N/A	N/A	N/A	N/A		N/A	N/A	N/A	N/A	N/A	N/A	N/A	N/A	N/A	N/A	N/A		N/A	N/A	N/A	N/A	N/A	N/A		N/A	N/A	N/A	N/A	N/A	N/A	N/A	N/A	N/A	N/A	N/A		N/A	N/A	N/A	N/A	N/A	N/A		#N/A	#N/A	#N/A	#N/A
Ayisha WorHO	N/A	N/A	N/A	N/A	N/A	N/A		N/A	N/A	N/A	N/A	N/A	N/A	N/A	N/A	N/A	N/A	N/A		N/A	N/A	N/A	N/A	N/A	N/A		N/A	N/A	N/A	N/A	N/A	N/A	N/A	N/A	N/A	N/A	N/A		N/A	N/A	N/A	N/A	N/A	N/A		#N/A	#N/A	#N/A	#N/A
Ayun WorHO	N/A	N/A	N/A	N/A	N/A	N/A		N/A	N/A	N/A	N/A	N/A	N/A	N/A	N/A	N/A	N/A	N/A		N/A	N/A	N/A	N/A	N/A	N/A		N/A	N/A	N/A	N/A	N/A	N/A	N/A	N/A	N/A	N/A	N/A		N/A	N/A	N/A	N/A	N/A	N/A		#N/A	#N/A	#N/A	#N/A
babili WorHO	N/A	N/A	N/A	N/A	N/A	N/A		N/A	N/A	N/A	N/A	N/A	N/A	N/A	N/A	N/A	N/A	N/A		N/A	N/A	N/A	N/A	N/A	N/A		N/A	N/A	N/A	N/A	N/A	N/A	N/A	N/A	N/A	N/A	N/A		N/A	N/A	N/A	N/A	N/A	N/A		#N/A	#N/A	#N/A	#N/A
Baki Primary Hospital	N/A	N/A	N/A	N/A	N/A	N/A		N/A	N/A	N/A	N/A	N/A	N/A	N/A	N/A	N/A	N/A	N/A		N/A	N/A	N/A	N/A	N/A	N/A		N/A	N/A	N/A	N/A	N/A	N/A	N/A	N/A	N/A	N/A	N/A		N/A	N/A	N/A	N/A	N/A	N/A		#N/A	#N/A	#N/A	#N/A
Bare WorHO	N/A	N/A	N/A	N/A	N/A	N/A		N/A	N/A	N/A	N/A	N/A	N/A	N/A	N/A	N/A	N/A	N/A		N/A	N/A	N/A	N/A	N/A	N/A		N/A	N/A	N/A	N/A	N/A	N/A	N/A	N/A	N/A	N/A	N/A		N/A	N/A	N/A	N/A	N/A	N/A		#N/A	#N/A	#N/A	#N/A
Bercano WorHO	N/A	N/A	N/A	N/A	N/A	N/A		N/A	N/A	N/A	N/A	N/A	N/A	N/A	N/A	N/A	N/A	N/A		N/A	N/A	N/A	N/A	N/A	N/A		N/A	N/A	N/A	N/A	N/A	N/A	N/A	N/A	N/A	N/A	N/A		N/A	N/A	N/A	N/A	N/A	N/A		#N/A	#N/A	#N/A	#N/A
Bilcilbur WorHO	N/A	N/A	N/A	N/A	N/A	N/A		N/A	N/A	N/A	N/A	N/A	N/A	N/A	N/A	N/A	N/A	N/A		N/A	N/A	N/A	N/A	N/A	N/A		N/A	N/A	N/A	N/A	N/A	N/A	N/A	N/A	N/A	N/A	N/A		N/A	N/A	N/A	N/A	N/A	N/A		#N/A	#N/A	#N/A	#N/A
Birqod WorHO	N/A	N/A	N/A	N/A	N/A	N/A		N/A	N/A	N/A	N/A	N/A	N/A	N/A	N/A	N/A	N/A	N/A		N/A	N/A	N/A	N/A	N/A	N/A		N/A	N/A	N/A	N/A	N/A	N/A	N/A	N/A	N/A	N/A	N/A		N/A	N/A	N/A	N/A	N/A	N/A		#N/A	#N/A	#N/A	#N/A
Bodalay WorHO	N/A	N/A	N/A	N/A	N/A	N/A		N/A	N/A	N/A	N/A	N/A	N/A	N/A	N/A	N/A	N/A	N/A		N/A	N/A	N/A	N/A	N/A	N/A		N/A	N/A	N/A	N/A	N/A	N/A	N/A	N/A	N/A	N/A	N/A		N/A	N/A	N/A	N/A	N/A	N/A		#N/A	#N/A	#N/A	#N/A
Bokh WorHO	N/A	N/A	N/A	N/A	N/A	N/A		N/A	N/A	N/A	N/A	N/A	N/A	N/A	N/A	N/A	N/A	N/A		N/A	N/A	N/A	N/A	N/A	N/A		N/A	N/A	N/A	N/A	N/A	N/A	N/A	N/A	N/A	N/A	N/A		N/A	N/A	N/A	N/A	N/A	N/A		#N/A	#N/A	#N/A	#N/A
Bokolmanyo WorHO	N/A	N/A	N/A	N/A	N/A	N/A		N/A	N/A	N/A	N/A	N/A	N/A	N/A	N/A	N/A	N/A	N/A		N/A	N/A	N/A	N/A	N/A	N/A		N/A	N/A	N/A	N/A	N/A	N/A	N/A	N/A	N/A	N/A	N/A		N/A	N/A	N/A	N/A	N/A	N/A		#N/A	#N/A	#N/A	#N/A
Chareti WorHO	N/A	N/A	N/A	N/A	N/A	N/A		N/A	N/A	N/A	N/A	N/A	N/A	N/A	N/A	N/A	N/A	N/A		N/A	N/A	N/A	N/A	N/A	N/A		N/A	N/A	N/A	N/A	N/A	N/A	N/A	N/A	N/A	N/A	N/A		N/A	N/A	N/A	N/A	N/A	N/A		#N/A	#N/A	#N/A	#N/A
Danbal WorHO	N/A	N/A	N/A	N/A	N/A	N/A		N/A	N/A	N/A	N/A	N/A	N/A	N/A	N/A	N/A	N/A	N/A		N/A	N/A	N/A	N/A	N/A	N/A		N/A	N/A	N/A	N/A	N/A	N/A	N/A	N/A	N/A	N/A	N/A		N/A	N/A	N/A	N/A	N/A	N/A		#N/A	#N/A	#N/A	#N/A
Danot WorHO	N/A	N/A	N/A	N/A	N/A	N/A		N/A	N/A	N/A	N/A	N/A	N/A	N/A	N/A	N/A	N/A	N/A		N/A	N/A	N/A	N/A	N/A	N/A		N/A	N/A	N/A	N/A	N/A	N/A	N/A	N/A	N/A	N/A	N/A		N/A	N/A	N/A	N/A	N/A	N/A		#N/A	#N/A	#N/A	#N/A
Daratole WorHO	N/A	N/A	N/A	N/A	N/A	N/A		N/A	N/A	N/A	N/A	N/A	N/A	N/A	N/A	N/A	N/A	N/A		N/A	N/A	N/A	N/A	N/A	N/A		N/A	N/A	N/A	N/A	N/A	N/A	N/A	N/A	N/A	N/A	N/A		N/A	N/A	N/A	N/A	N/A	N/A		#N/A	#N/A	#N/A	#N/A
Daroor WorHO	N/A	N/A	N/A	N/A	N/A	N/A		N/A	N/A	N/A	N/A	N/A	N/A	N/A	N/A	N/A	N/A	N/A		N/A	N/A	N/A	N/A	N/A	N/A		N/A	N/A	N/A	N/A	N/A	N/A	N/A	N/A	N/A	N/A	N/A		N/A	N/A	N/A	N/A	N/A	N/A		#N/A	#N/A	#N/A	#N/A
Degahbur Primary Hospital	N/A	N/A	N/A	N/A	N/A	N/A		N/A	N/A	N/A	N/A	N/A	N/A	N/A	N/A	N/A	N/A	N/A		N/A	N/A	N/A	N/A	N/A	N/A		N/A	N/A	N/A	N/A	N/A	N/A	N/A	N/A	N/A	N/A	N/A		N/A	N/A	N/A	N/A	N/A	N/A		#N/A	#N/A	#N/A	#N/A
Degahbur town WorHO	N/A	N/A	N/A	N/A	N/A	N/A		N/A	N/A	N/A	N/A	N/A	N/A	N/A	N/A	N/A	N/A	N/A		N/A	N/A	N/A	N/A	N/A	N/A		N/A	N/A	N/A	N/A	N/A	N/A	N/A	N/A	N/A	N/A	N/A		N/A	N/A	N/A	N/A	N/A	N/A		#N/A	#N/A	#N/A	#N/A
Degahbur WorHO	N/A	N/A	N/A	N/A	N/A	N/A		N/A	N/A	N/A	N/A	N/A	N/A	N/A	N/A	N/A	N/A	N/A		N/A	N/A	N/A	N/A	N/A	N/A		N/A	N/A	N/A	N/A	N/A	N/A	N/A	N/A	N/A	N/A	N/A		N/A	N/A	N/A	N/A	N/A	N/A		#N/A	#N/A	#N/A	#N/A
Dekasuftu WorHO	N/A	N/A	N/A	N/A	N/A	N/A		N/A	N/A	N/A	N/A	N/A	N/A	N/A	N/A	N/A	N/A	N/A		N/A	N/A	N/A	N/A	N/A	N/A		N/A	N/A	N/A	N/A	N/A	N/A	N/A	N/A	N/A	N/A	N/A		N/A	N/A	N/A	N/A	N/A	N/A		#N/A	#N/A	#N/A	#N/A
Dhagahmadaw WorHO	N/A	N/A	N/A	N/A	N/A	N/A		N/A	N/A	N/A	N/A	N/A	N/A	N/A	N/A	N/A	N/A	N/A		N/A	N/A	N/A	N/A	N/A	N/A		N/A	N/A	N/A	N/A	N/A	N/A	N/A	N/A	N/A	N/A	N/A		N/A	N/A	N/A	N/A	N/A	N/A		#N/A	#N/A	#N/A	#N/A
Dhanan WorHO	N/A	N/A	N/A	N/A	N/A	N/A		N/A	N/A	N/A	N/A	N/A	N/A	N/A	N/A	N/A	N/A	N/A		N/A	N/A	N/A	N/A	N/A	N/A		N/A	N/A	N/A	N/A	N/A	N/A	N/A	N/A	N/A	N/A	N/A		N/A	N/A	N/A	N/A	N/A	N/A		#N/A	#N/A	#N/A	#N/A
Dhoboweyn WorHO	N/A	N/A	N/A	N/A	N/A	N/A		N/A	N/A	N/A	N/A	N/A	N/A	N/A	N/A	N/A	N/A	N/A		N/A	N/A	N/A	N/A	N/A	N/A		N/A	N/A	N/A	N/A	N/A	N/A	N/A	N/A	N/A	N/A	N/A		N/A	N/A	N/A	N/A	N/A	N/A		#N/A	#N/A	#N/A	#N/A
dig WorHO	N/A	N/A	N/A	N/A	N/A	N/A		N/A	N/A	N/A	N/A	N/A	N/A	N/A	N/A	N/A	N/A	N/A		N/A	N/A	N/A	N/A	N/A	N/A		N/A	N/A	N/A	N/A	N/A	N/A	N/A	N/A	N/A	N/A	N/A		N/A	N/A	N/A	N/A	N/A	N/A		#N/A	#N/A	#N/A	#N/A
Dollo bay WorHO	N/A	N/A	N/A	N/A	N/A	N/A		N/A	N/A	N/A	N/A	N/A	N/A	N/A	N/A	N/A	N/A	N/A		N/A	N/A	N/A	N/A	N/A	N/A		N/A	N/A	N/A	N/A	N/A	N/A	N/A	N/A	N/A	N/A	N/A		N/A	N/A	N/A	N/A	N/A	N/A		#N/A	#N/A	#N/A	#N/A
Dolo Ado WorHO	N/A	N/A	N/A	N/A	N/A	N/A		N/A	N/A	N/A	N/A	N/A	N/A	N/A	N/A	N/A	N/A	N/A		N/A	N/A	N/A	N/A	N/A	N/A		N/A	N/A	N/A	N/A	N/A	N/A	N/A	N/A	N/A	N/A	N/A		N/A	N/A	N/A	N/A	N/A	N/A		#N/A	#N/A	#N/A	#N/A
Doollo Hospital	N/A	N/A	N/A	N/A	N/A	N/A		N/A	N/A	N/A	N/A	N/A	N/A	N/A	N/A	N/A	N/A	N/A		N/A	N/A	N/A	N/A	N/A	N/A		N/A	N/A	N/A	N/A	N/A	N/A	N/A	N/A	N/A	N/A	N/A		N/A	N/A	N/A	N/A	N/A	N/A		#N/A	#N/A	#N/A	#N/A
Duhun WorHO	N/A	N/A	N/A	N/A	N/A	N/A		N/A	N/A	N/A	N/A	N/A	N/A	N/A	N/A	N/A	N/A	N/A		N/A	N/A	N/A	N/A	N/A	N/A		N/A	N/A	N/A	N/A	N/A	N/A	N/A	N/A	N/A	N/A	N/A		N/A	N/A	N/A	N/A	N/A	N/A		#N/A	#N/A	#N/A	#N/A
East Imey WorHO	N/A	N/A	N/A	N/A	N/A	N/A		N/A	N/A	N/A	N/A	N/A	N/A	N/A	N/A	N/A	N/A	N/A		N/A	N/A	N/A	N/A	N/A	N/A		N/A	N/A	N/A	N/A	N/A	N/A	N/A	N/A	N/A	N/A	N/A		N/A	N/A	N/A	N/A	N/A	N/A		#N/A	#N/A	#N/A	#N/A
EL-Ogaden WorHO	N/A	N/A	N/A	N/A	N/A	N/A		N/A	N/A	N/A	N/A	N/A	N/A	N/A	N/A	N/A	N/A	N/A		N/A	N/A	N/A	N/A	N/A	N/A		N/A	N/A	N/A	N/A	N/A	N/A	N/A	N/A	N/A	N/A	N/A		N/A	N/A	N/A	N/A	N/A	N/A		#N/A	#N/A	#N/A	#N/A
Elele WorHO	N/A	N/A	N/A	N/A	N/A	N/A		N/A	N/A	N/A	N/A	N/A	N/A	N/A	N/A	N/A	N/A	N/A		N/A	N/A	N/A	N/A	N/A	N/A		N/A	N/A	N/A	N/A	N/A	N/A	N/A	N/A	N/A	N/A	N/A		N/A	N/A	N/A	N/A	N/A	N/A		#N/A	#N/A	#N/A	#N/A
Elkari WorHO	N/A	N/A	N/A	N/A	N/A	N/A		N/A	N/A	N/A	N/A	N/A	N/A	N/A	N/A	N/A	N/A	N/A		N/A	N/A	N/A	N/A	N/A	N/A		N/A	N/A	N/A	N/A	N/A	N/A	N/A	N/A	N/A	N/A	N/A		N/A	N/A	N/A	N/A	N/A	N/A		#N/A	#N/A	#N/A	#N/A
Elwayne WorHO	N/A	N/A	N/A	N/A	N/A	N/A		N/A	N/A	N/A	N/A	N/A	N/A	N/A	N/A	N/A	N/A	N/A		N/A	N/A	N/A	N/A	N/A	N/A		N/A	N/A	N/A	N/A	N/A	N/A	N/A	N/A	N/A	N/A	N/A		N/A	N/A	N/A	N/A	N/A	N/A		#N/A	#N/A	#N/A	#N/A
Erer WorHO	N/A	N/A	N/A	N/A	N/A	N/A		N/A	N/A	N/A	N/A	N/A	N/A	N/A	N/A	N/A	N/A	N/A		N/A	N/A	N/A	N/A	N/A	N/A		N/A	N/A	N/A	N/A	N/A	N/A	N/A	N/A	N/A	N/A	N/A		N/A	N/A	N/A	N/A	N/A	N/A		#N/A	#N/A	#N/A	#N/A
Ferfer WorHO	N/A	N/A	N/A	N/A	N/A	N/A		N/A	N/A	N/A	N/A	N/A	N/A	N/A	N/A	N/A	N/A	N/A		N/A	N/A	N/A	N/A	N/A	N/A		N/A	N/A	N/A	N/A	N/A	N/A	N/A	N/A	N/A	N/A	N/A		N/A	N/A	N/A	N/A	N/A	N/A		#N/A	#N/A	#N/A	#N/A
FIK Primary Hospital	N/A	N/A	N/A	N/A	N/A	N/A		N/A	N/A	N/A	N/A	N/A	N/A	N/A	N/A	N/A	N/A	N/A		N/A	N/A	N/A	N/A	N/A	N/A		N/A	N/A	N/A	N/A	N/A	N/A	N/A	N/A	N/A	N/A	N/A		N/A	N/A	N/A	N/A	N/A	N/A		#N/A	#N/A	#N/A	#N/A
Fik WorHO	N/A	N/A	N/A	N/A	N/A	N/A		N/A	N/A	N/A	N/A	N/A	N/A	N/A	N/A	N/A	N/A	N/A		N/A	N/A	N/A	N/A	N/A	N/A		N/A	N/A	N/A	N/A	N/A	N/A	N/A	N/A	N/A	N/A	N/A		N/A	N/A	N/A	N/A	N/A	N/A		#N/A	#N/A	#N/A	#N/A
Filtu Primary hospital	N/A	N/A	N/A	N/A	N/A	N/A		N/A	N/A	N/A	N/A	N/A	N/A	N/A	N/A	N/A	N/A	N/A		N/A	N/A	N/A	N/A	N/A	N/A		N/A	N/A	N/A	N/A	N/A	N/A	N/A	N/A	N/A	N/A	N/A		N/A	N/A	N/A	N/A	N/A	N/A		#N/A	#N/A	#N/A	#N/A
Filtu WorHO	N/A	N/A	N/A	N/A	N/A	N/A		N/A	N/A	N/A	N/A	N/A	N/A	N/A	N/A	N/A	N/A	N/A		N/A	N/A	N/A	N/A	N/A	N/A		N/A	N/A	N/A	N/A	N/A	N/A	N/A	N/A	N/A	N/A	N/A		N/A	N/A	N/A	N/A	N/A	N/A		#N/A	#N/A	#N/A	#N/A
Gablalu WorHO	N/A	N/A	N/A	N/A	N/A	N/A		N/A	N/A	N/A	N/A	N/A	N/A	N/A	N/A	N/A	N/A	N/A		N/A	N/A	N/A	N/A	N/A	N/A		N/A	N/A	N/A	N/A	N/A	N/A	N/A	N/A	N/A	N/A	N/A		N/A	N/A	N/A	N/A	N/A	N/A		#N/A	#N/A	#N/A	#N/A
Galadi WorHO	N/A	N/A	N/A	N/A	N/A	N/A		N/A	N/A	N/A	N/A	N/A	N/A	N/A	N/A	N/A	N/A	N/A		N/A	N/A	N/A	N/A	N/A	N/A		N/A	N/A	N/A	N/A	N/A	N/A	N/A	N/A	N/A	N/A	N/A		N/A	N/A	N/A	N/A	N/A	N/A		#N/A	#N/A	#N/A	#N/A
Galhamur WorHO	N/A	N/A	N/A	N/A	N/A	N/A		N/A	N/A	N/A	N/A	N/A	N/A	N/A	N/A	N/A	N/A	N/A		N/A	N/A	N/A	N/A	N/A	N/A		N/A	N/A	N/A	N/A	N/A	N/A	N/A	N/A	N/A	N/A	N/A		N/A	N/A	N/A	N/A	N/A	N/A		#N/A	#N/A	#N/A	#N/A
Garbo WorHO	N/A	N/A	N/A	N/A	N/A	N/A		N/A	N/A	N/A	N/A	N/A	N/A	N/A	N/A	N/A	N/A	N/A		N/A	N/A	N/A	N/A	N/A	N/A		N/A	N/A	N/A	N/A	N/A	N/A	N/A	N/A	N/A	N/A	N/A		N/A	N/A	N/A	N/A	N/A	N/A		#N/A	#N/A	#N/A	#N/A
Gashamo WorHO	N/A	N/A	N/A	N/A	N/A	N/A		N/A	N/A	N/A	N/A	N/A	N/A	N/A	N/A	N/A	N/A	N/A		N/A	N/A	N/A	N/A	N/A	N/A		N/A	N/A	N/A	N/A	N/A	N/A	N/A	N/A	N/A	N/A	N/A		N/A	N/A	N/A	N/A	N/A	N/A		#N/A	#N/A	#N/A	#N/A
God-God WorHO	N/A	N/A	N/A	N/A	N/A	N/A		N/A	N/A	N/A	N/A	N/A	N/A	N/A	N/A	N/A	N/A	N/A		N/A	N/A	N/A	N/A	N/A	N/A		N/A	N/A	N/A	N/A	N/A	N/A	N/A	N/A	N/A	N/A	N/A		N/A	N/A	N/A	N/A	N/A	N/A		#N/A	#N/A	#N/A	#N/A
Godey City WorHO	N/A	N/A	N/A	N/A	N/A	N/A		N/A	N/A	N/A	N/A	N/A	N/A	N/A	N/A	N/A	N/A	N/A		N/A	N/A	N/A	N/A	N/A	N/A		N/A	N/A	N/A	N/A	N/A	N/A	N/A	N/A	N/A	N/A	N/A		N/A	N/A	N/A	N/A	N/A	N/A		#N/A	#N/A	#N/A	#N/A
Godey General Hospital	N/A	N/A	N/A	N/A	N/A	N/A		N/A	N/A	N/A	N/A	N/A	N/A	N/A	N/A	N/A	N/A	N/A		N/A	N/A	N/A	N/A	N/A	N/A		N/A	N/A	N/A	N/A	N/A	N/A	N/A	N/A	N/A	N/A	N/A		N/A	N/A	N/A	N/A	N/A	N/A		#N/A	#N/A	#N/A	#N/A
Godey WorHO	N/A	N/A	N/A	N/A	N/A	N/A		N/A	N/A	N/A	N/A	N/A	N/A	N/A	N/A	N/A	N/A	N/A		N/A	N/A	N/A	N/A	N/A	N/A		N/A	N/A	N/A	N/A	N/A	N/A	N/A	N/A	N/A	N/A	N/A		N/A	N/A	N/A	N/A	N/A	N/A		#N/A	#N/A	#N/A	#N/A
Goglo WorHO	N/A	N/A	N/A	N/A	N/A	N/A		N/A	N/A	N/A	N/A	N/A	N/A	N/A	N/A	N/A	N/A	N/A		N/A	N/A	N/A	N/A	N/A	N/A		N/A	N/A	N/A	N/A	N/A	N/A	N/A	N/A	N/A	N/A	N/A		N/A	N/A	N/A	N/A	N/A	N/A		#N/A	#N/A	#N/A	#N/A
Goljano WorHO	N/A	N/A	N/A	N/A	N/A	N/A		N/A	N/A	N/A	N/A	N/A	N/A	N/A	N/A	N/A	N/A	N/A		N/A	N/A	N/A	N/A	N/A	N/A		N/A	N/A	N/A	N/A	N/A	N/A	N/A	N/A	N/A	N/A	N/A		N/A	N/A	N/A	N/A	N/A	N/A		#N/A	#N/A	#N/A	#N/A
Gorabaqaqsa WorHO	N/A	N/A	N/A	N/A	N/A	N/A		N/A	N/A	N/A	N/A	N/A	N/A	N/A	N/A	N/A	N/A	N/A		N/A	N/A	N/A	N/A	N/A	N/A		N/A	N/A	N/A	N/A	N/A	N/A	N/A	N/A	N/A	N/A	N/A		N/A	N/A	N/A	N/A	N/A	N/A		#N/A	#N/A	#N/A	#N/A
gota-biki WorHO	N/A	N/A	N/A	N/A	N/A	N/A		N/A	N/A	N/A	N/A	N/A	N/A	N/A	N/A	N/A	N/A	N/A		N/A	N/A	N/A	N/A	N/A	N/A		N/A	N/A	N/A	N/A	N/A	N/A	N/A	N/A	N/A	N/A	N/A		N/A	N/A	N/A	N/A	N/A	N/A		#N/A	#N/A	#N/A	#N/A
Gunagado WorHO	N/A	N/A	N/A	N/A	N/A	N/A		N/A	N/A	N/A	N/A	N/A	N/A	N/A	N/A	N/A	N/A	N/A		N/A	N/A	N/A	N/A	N/A	N/A		N/A	N/A	N/A	N/A	N/A	N/A	N/A	N/A	N/A	N/A	N/A		N/A	N/A	N/A	N/A	N/A	N/A		#N/A	#N/A	#N/A	#N/A
Gura Damole WorHO	N/A	N/A	N/A	N/A	N/A	N/A		N/A	N/A	N/A	N/A	N/A	N/A	N/A	N/A	N/A	N/A	N/A		N/A	N/A	N/A	N/A	N/A	N/A		N/A	N/A	N/A	N/A	N/A	N/A	N/A	N/A	N/A	N/A	N/A		N/A	N/A	N/A	N/A	N/A	N/A		#N/A	#N/A	#N/A	#N/A
Gursum WorHO	N/A	N/A	N/A	N/A	N/A	N/A		N/A	N/A	N/A	N/A	N/A	N/A	N/A	N/A	N/A	N/A	N/A		N/A	N/A	N/A	N/A	N/A	N/A		N/A	N/A	N/A	N/A	N/A	N/A	N/A	N/A	N/A	N/A	N/A		N/A	N/A	N/A	N/A	N/A	N/A		#N/A	#N/A	#N/A	#N/A
Hadagala WorHO	N/A	N/A	N/A	N/A	N/A	N/A		N/A	N/A	N/A	N/A	N/A	N/A	N/A	N/A	N/A	N/A	N/A		N/A	N/A	N/A	N/A	N/A	N/A		N/A	N/A	N/A	N/A	N/A	N/A	N/A	N/A	N/A	N/A	N/A		N/A	N/A	N/A	N/A	N/A	N/A		#N/A	#N/A	#N/A	#N/A
Hamaro WorHO	N/A	N/A	N/A	N/A	N/A	N/A		N/A	N/A	N/A	N/A	N/A	N/A	N/A	N/A	N/A	N/A	N/A		N/A	N/A	N/A	N/A	N/A	N/A		N/A	N/A	N/A	N/A	N/A	N/A	N/A	N/A	N/A	N/A	N/A		N/A	N/A	N/A	N/A	N/A	N/A		#N/A	#N/A	#N/A	#N/A
Hararey WorHO	N/A	N/A	N/A	N/A	N/A	N/A		N/A	N/A	N/A	N/A	N/A	N/A	N/A	N/A	N/A	N/A	N/A		N/A	N/A	N/A	N/A	N/A	N/A		N/A	N/A	N/A	N/A	N/A	N/A	N/A	N/A	N/A	N/A	N/A		N/A	N/A	N/A	N/A	N/A	N/A		#N/A	#N/A	#N/A	#N/A
Harawo WorHO	N/A	N/A	N/A	N/A	N/A	N/A		N/A	N/A	N/A	N/A	N/A	N/A	N/A	N/A	N/A	N/A	N/A		N/A	N/A	N/A	N/A	N/A	N/A		N/A	N/A	N/A	N/A	N/A	N/A	N/A	N/A	N/A	N/A	N/A		N/A	N/A	N/A	N/A	N/A	N/A		#N/A	#N/A	#N/A	#N/A
Hargele Primary Hospital	N/A	N/A	N/A	N/A	N/A	N/A		N/A	N/A	N/A	N/A	N/A	N/A	N/A	N/A	N/A	N/A	N/A		N/A	N/A	N/A	N/A	N/A	N/A		N/A	N/A	N/A	N/A	N/A	N/A	N/A	N/A	N/A	N/A	N/A		N/A	N/A	N/A	N/A	N/A	N/A		#N/A	#N/A	#N/A	#N/A
Hargele WorHO	N/A	N/A	N/A	N/A	N/A	N/A		N/A	N/A	N/A	N/A	N/A	N/A	N/A	N/A	N/A	N/A	N/A		N/A	N/A	N/A	N/A	N/A	N/A		N/A	N/A	N/A	N/A	N/A	N/A	N/A	N/A	N/A	N/A	N/A		N/A	N/A	N/A	N/A	N/A	N/A		#N/A	#N/A	#N/A	#N/A
Harorays WorHO	N/A	N/A	N/A	N/A	N/A	N/A		N/A	N/A	N/A	N/A	N/A	N/A	N/A	N/A	N/A	N/A	N/A		N/A	N/A	N/A	N/A	N/A	N/A		N/A	N/A	N/A	N/A	N/A	N/A	N/A	N/A	N/A	N/A	N/A		N/A	N/A	N/A	N/A	N/A	N/A		#N/A	#N/A	#N/A	#N/A
Harshin WorHO	N/A	N/A	N/A	N/A	N/A	N/A		N/A	N/A	N/A	N/A	N/A	N/A	N/A	N/A	N/A	N/A	N/A		N/A	N/A	N/A	N/A	N/A	N/A		N/A	N/A	N/A	N/A	N/A	N/A	N/A	N/A	N/A	N/A	N/A		N/A	N/A	N/A	N/A	N/A	N/A		#N/A	#N/A	#N/A	#N/A
Higloley WorHO	N/A	N/A	N/A	N/A	N/A	N/A		N/A	N/A	N/A	N/A	N/A	N/A	N/A	N/A	N/A	N/A	N/A		N/A	N/A	N/A	N/A	N/A	N/A		N/A	N/A	N/A	N/A	N/A	N/A	N/A	N/A	N/A	N/A	N/A		N/A	N/A	N/A	N/A	N/A	N/A		#N/A	#N/A	#N/A	#N/A
Horashagah WorHO	N/A	N/A	N/A	N/A	N/A	N/A		N/A	N/A	N/A	N/A	N/A	N/A	N/A	N/A	N/A	N/A	N/A		N/A	N/A	N/A	N/A	N/A	N/A		N/A	N/A	N/A	N/A	N/A	N/A	N/A	N/A	N/A	N/A	N/A		N/A	N/A	N/A	N/A	N/A	N/A		#N/A	#N/A	#N/A	#N/A
Hudhet WorHO	N/A	N/A	N/A	N/A	N/A	N/A		N/A	N/A	N/A	N/A	N/A	N/A	N/A	N/A	N/A	N/A	N/A		N/A	N/A	N/A	N/A	N/A	N/A		N/A	N/A	N/A	N/A	N/A	N/A	N/A	N/A	N/A	N/A	N/A		N/A	N/A	N/A	N/A	N/A	N/A		#N/A	#N/A	#N/A	#N/A
Jigjiga town WorHO	N/A	N/A	N/A	N/A	N/A	N/A		N/A	N/A	N/A	N/A	N/A	N/A	N/A	N/A	N/A	N/A	N/A		N/A	N/A	N/A	N/A	N/A	N/A		N/A	N/A	N/A	N/A	N/A	N/A	N/A	N/A	N/A	N/A	N/A		N/A	N/A	N/A	N/A	N/A	N/A		#N/A	#N/A	#N/A	#N/A
Kadadumo WorHO	N/A	N/A	N/A	N/A	N/A	N/A		N/A	N/A	N/A	N/A	N/A	N/A	N/A	N/A	N/A	N/A	N/A		N/A	N/A	N/A	N/A	N/A	N/A		N/A	N/A	N/A	N/A	N/A	N/A	N/A	N/A	N/A	N/A	N/A		N/A	N/A	N/A	N/A	N/A	N/A		#N/A	#N/A	#N/A	#N/A
Karamara General Hospital	N/A	N/A	N/A	N/A	N/A	N/A		N/A	N/A	N/A	N/A	N/A	N/A	N/A	N/A	N/A	N/A	N/A		N/A	N/A	N/A	N/A	N/A	N/A		N/A	N/A	N/A	N/A	N/A	N/A	N/A	N/A	N/A	N/A	N/A		N/A	N/A	N/A	N/A	N/A	N/A		#N/A	#N/A	#N/A	#N/A
Karsasula WorHO	N/A	N/A	N/A	N/A	N/A	N/A		N/A	N/A	N/A	N/A	N/A	N/A	N/A	N/A	N/A	N/A	N/A		N/A	N/A	N/A	N/A	N/A	N/A		N/A	N/A	N/A	N/A	N/A	N/A	N/A	N/A	N/A	N/A	N/A		N/A	N/A	N/A	N/A	N/A	N/A		#N/A	#N/A	#N/A	#N/A
Kebridahar Primary hospital	N/A	N/A	N/A	N/A	N/A	N/A		N/A	N/A	N/A	N/A	N/A	N/A	N/A	N/A	N/A	N/A	N/A		N/A	N/A	N/A	N/A	N/A	N/A		N/A	N/A	N/A	N/A	N/A	N/A	N/A	N/A	N/A	N/A	N/A		N/A	N/A	N/A	N/A	N/A	N/A		#N/A	#N/A	#N/A	#N/A
Kebridahar town WorHO	N/A	N/A	N/A	N/A	N/A	N/A		N/A	N/A	N/A	N/A	N/A	N/A	N/A	N/A	N/A	N/A	N/A		N/A	N/A	N/A	N/A	N/A	N/A		N/A	N/A	N/A	N/A	N/A	N/A	N/A	N/A	N/A	N/A	N/A		N/A	N/A	N/A	N/A	N/A	N/A		#N/A	#N/A	#N/A	#N/A
Kebridahar WorHO	N/A	N/A	N/A	N/A	N/A	N/A		N/A	N/A	N/A	N/A	N/A	N/A	N/A	N/A	N/A	N/A	N/A		N/A	N/A	N/A	N/A	N/A	N/A		N/A	N/A	N/A	N/A	N/A	N/A	N/A	N/A	N/A	N/A	N/A		N/A	N/A	N/A	N/A	N/A	N/A		#N/A	#N/A	#N/A	#N/A
Koran Mula WorHO	N/A	N/A	N/A	N/A	N/A	N/A		N/A	N/A	N/A	N/A	N/A	N/A	N/A	N/A	N/A	N/A	N/A		N/A	N/A	N/A	N/A	N/A	N/A		N/A	N/A	N/A	N/A	N/A	N/A	N/A	N/A	N/A	N/A	N/A		N/A	N/A	N/A	N/A	N/A	N/A		#N/A	#N/A	#N/A	#N/A
Lagahida WorHO	N/A	N/A	N/A	N/A	N/A	N/A		N/A	N/A	N/A	N/A	N/A	N/A	N/A	N/A	N/A	N/A	N/A		N/A	N/A	N/A	N/A	N/A	N/A		N/A	N/A	N/A	N/A	N/A	N/A	N/A	N/A	N/A	N/A	N/A		N/A	N/A	N/A	N/A	N/A	N/A		#N/A	#N/A	#N/A	#N/A
Lasdhankeyre WorHO	N/A	N/A	N/A	N/A	N/A	N/A		N/A	N/A	N/A	N/A	N/A	N/A	N/A	N/A	N/A	N/A	N/A		N/A	N/A	N/A	N/A	N/A	N/A		N/A	N/A	N/A	N/A	N/A	N/A	N/A	N/A	N/A	N/A	N/A		N/A	N/A	N/A	N/A	N/A	N/A		#N/A	#N/A	#N/A	#N/A
Lehelyuub WorHO	N/A	N/A	N/A	N/A	N/A	N/A		N/A	N/A	N/A	N/A	N/A	N/A	N/A	N/A	N/A	N/A	N/A		N/A	N/A	N/A	N/A	N/A	N/A		N/A	N/A	N/A	N/A	N/A	N/A	N/A	N/A	N/A	N/A	N/A		N/A	N/A	N/A	N/A	N/A	N/A		#N/A	#N/A	#N/A	#N/A
Maeso WorHO	N/A	N/A	N/A	N/A	N/A	N/A		N/A	N/A	N/A	N/A	N/A	N/A	N/A	N/A	N/A	N/A	N/A		N/A	N/A	N/A	N/A	N/A	N/A		N/A	N/A	N/A	N/A	N/A	N/A	N/A	N/A	N/A	N/A	N/A		N/A	N/A	N/A	N/A	N/A	N/A		#N/A	#N/A	#N/A	#N/A
Marsin WorHO	N/A	N/A	N/A	N/A	N/A	N/A		N/A	N/A	N/A	N/A	N/A	N/A	N/A	N/A	N/A	N/A	N/A		N/A	N/A	N/A	N/A	N/A	N/A		N/A	N/A	N/A	N/A	N/A	N/A	N/A	N/A	N/A	N/A	N/A		N/A	N/A	N/A	N/A	N/A	N/A		#N/A	#N/A	#N/A	#N/A
Mayumuluqo WorHO	N/A	N/A	N/A	N/A	N/A	N/A		N/A	N/A	N/A	N/A	N/A	N/A	N/A	N/A	N/A	N/A	N/A		N/A	N/A	N/A	N/A	N/A	N/A		N/A	N/A	N/A	N/A	N/A	N/A	N/A	N/A	N/A	N/A	N/A		N/A	N/A	N/A	N/A	N/A	N/A		#N/A	#N/A	#N/A	#N/A
Moyale WorHO	N/A	N/A	N/A	N/A	N/A	N/A		N/A	N/A	N/A	N/A	N/A	N/A	N/A	N/A	N/A	N/A	N/A		N/A	N/A	N/A	N/A	N/A	N/A		N/A	N/A	N/A	N/A	N/A	N/A	N/A	N/A	N/A	N/A	N/A		N/A	N/A	N/A	N/A	N/A	N/A		#N/A	#N/A	#N/A	#N/A
Mubarak WorHO	N/A	N/A	N/A	N/A	N/A	N/A		N/A	N/A	N/A	N/A	N/A	N/A	N/A	N/A	N/A	N/A	N/A		N/A	N/A	N/A	N/A	N/A	N/A		N/A	N/A	N/A	N/A	N/A	N/A	N/A	N/A	N/A	N/A	N/A		N/A	N/A	N/A	N/A	N/A	N/A		#N/A	#N/A	#N/A	#N/A
Mustahil WorHO	N/A	N/A	N/A	N/A	N/A	N/A		N/A	N/A	N/A	N/A	N/A	N/A	N/A	N/A	N/A	N/A	N/A		N/A	N/A	N/A	N/A	N/A	N/A		N/A	N/A	N/A	N/A	N/A	N/A	N/A	N/A	N/A	N/A	N/A		N/A	N/A	N/A	N/A	N/A	N/A		#N/A	#N/A	#N/A	#N/A
Qabribayah town WorHO	N/A	N/A	N/A	N/A	N/A	N/A		N/A	N/A	N/A	N/A	N/A	N/A	N/A	N/A	N/A	N/A	N/A		N/A	N/A	N/A	N/A	N/A	N/A		N/A	N/A	N/A	N/A	N/A	N/A	N/A	N/A	N/A	N/A	N/A		N/A	N/A	N/A	N/A	N/A	N/A		#N/A	#N/A	#N/A	#N/A
Qabribayah WorHO	N/A	N/A	N/A	N/A	N/A	N/A		N/A	N/A	N/A	N/A	N/A	N/A	N/A	N/A	N/A	N/A	N/A		N/A	N/A	N/A	N/A	N/A	N/A		N/A	N/A	N/A	N/A	N/A	N/A	N/A	N/A	N/A	N/A	N/A		N/A	N/A	N/A	N/A	N/A	N/A		#N/A	#N/A	#N/A	#N/A
Qalafo WorHO	N/A	N/A	N/A	N/A	N/A	N/A		N/A	N/A	N/A	N/A	N/A	N/A	N/A	N/A	N/A	N/A	N/A		N/A	N/A	N/A	N/A	N/A	N/A		N/A	N/A	N/A	N/A	N/A	N/A	N/A	N/A	N/A	N/A	N/A		N/A	N/A	N/A	N/A	N/A	N/A		#N/A	#N/A	#N/A	#N/A
Qooxle WorHO	N/A	N/A	N/A	N/A	N/A	N/A		N/A	N/A	N/A	N/A	N/A	N/A	N/A	N/A	N/A	N/A	N/A		N/A	N/A	N/A	N/A	N/A	N/A		N/A	N/A	N/A	N/A	N/A	N/A	N/A	N/A	N/A	N/A	N/A		N/A	N/A	N/A	N/A	N/A	N/A		#N/A	#N/A	#N/A	#N/A
Qubi WorHO	N/A	N/A	N/A	N/A	N/A	N/A		N/A	N/A	N/A	N/A	N/A	N/A	N/A	N/A	N/A	N/A	N/A		N/A	N/A	N/A	N/A	N/A	N/A		N/A	N/A	N/A	N/A	N/A	N/A	N/A	N/A	N/A	N/A	N/A		N/A	N/A	N/A	N/A	N/A	N/A		#N/A	#N/A	#N/A	#N/A
Raso WorHO	N/A	N/A	N/A	N/A	N/A	N/A		N/A	N/A	N/A	N/A	N/A	N/A	N/A	N/A	N/A	N/A	N/A		N/A	N/A	N/A	N/A	N/A	N/A		N/A	N/A	N/A	N/A	N/A	N/A	N/A	N/A	N/A	N/A	N/A		N/A	N/A	N/A	N/A	N/A	N/A		#N/A	#N/A	#N/A	#N/A
Sagag WorHO	N/A	N/A	N/A	N/A	N/A	N/A		N/A	N/A	N/A	N/A	N/A	N/A	N/A	N/A	N/A	N/A	N/A		N/A	N/A	N/A	N/A	N/A	N/A		N/A	N/A	N/A	N/A	N/A	N/A	N/A	N/A	N/A	N/A	N/A		N/A	N/A	N/A	N/A	N/A	N/A		#N/A	#N/A	#N/A	#N/A
Salahad WorHO	N/A	N/A	N/A	N/A	N/A	N/A		N/A	N/A	N/A	N/A	N/A	N/A	N/A	N/A	N/A	N/A	N/A		N/A	N/A	N/A	N/A	N/A	N/A		N/A	N/A	N/A	N/A	N/A	N/A	N/A	N/A	N/A	N/A	N/A		N/A	N/A	N/A	N/A	N/A	N/A		#N/A	#N/A	#N/A	#N/A
Shabeley WorHO	N/A	N/A	N/A	N/A	N/A	N/A		N/A	N/A	N/A	N/A	N/A	N/A	N/A	N/A	N/A	N/A	N/A		N/A	N/A	N/A	N/A	N/A	N/A		N/A	N/A	N/A	N/A	N/A	N/A	N/A	N/A	N/A	N/A	N/A		N/A	N/A	N/A	N/A	N/A	N/A		#N/A	#N/A	#N/A	#N/A
Shaykosh WorHO	N/A	N/A	N/A	N/A	N/A	N/A		N/A	N/A	N/A	N/A	N/A	N/A	N/A	N/A	N/A	N/A	N/A		N/A	N/A	N/A	N/A	N/A	N/A		N/A	N/A	N/A	N/A	N/A	N/A	N/A	N/A	N/A	N/A	N/A		N/A	N/A	N/A	N/A	N/A	N/A		#N/A	#N/A	#N/A	#N/A
Shilabo WorHO	N/A	N/A	N/A	N/A	N/A	N/A		N/A	N/A	N/A	N/A	N/A	N/A	N/A	N/A	N/A	N/A	N/A		N/A	N/A	N/A	N/A	N/A	N/A		N/A	N/A	N/A	N/A	N/A	N/A	N/A	N/A	N/A	N/A	N/A		N/A	N/A	N/A	N/A	N/A	N/A		#N/A	#N/A	#N/A	#N/A
Shinile WorHO	N/A	N/A	N/A	N/A	N/A	N/A		N/A	N/A	N/A	N/A	N/A	N/A	N/A	N/A	N/A	N/A	N/A		N/A	N/A	N/A	N/A	N/A	N/A		N/A	N/A	N/A	N/A	N/A	N/A	N/A	N/A	N/A	N/A	N/A		N/A	N/A	N/A	N/A	N/A	N/A		#N/A	#N/A	#N/A	#N/A
Togwajale town WorHO	N/A	N/A	N/A	N/A	N/A	N/A		N/A	N/A	N/A	N/A	N/A	N/A	N/A	N/A	N/A	N/A	N/A		N/A	N/A	N/A	N/A	N/A	N/A		N/A	N/A	N/A	N/A	N/A	N/A	N/A	N/A	N/A	N/A	N/A		N/A	N/A	N/A	N/A	N/A	N/A		#N/A	#N/A	#N/A	#N/A
Tuliguled WorHO	N/A	N/A	N/A	N/A	N/A	N/A		N/A	N/A	N/A	N/A	N/A	N/A	N/A	N/A	N/A	N/A	N/A		N/A	N/A	N/A	N/A	N/A	N/A		N/A	N/A	N/A	N/A	N/A	N/A	N/A	N/A	N/A	N/A	N/A		N/A	N/A	N/A	N/A	N/A	N/A		#N/A	#N/A	#N/A	#N/A
Wangey WorHO	N/A	N/A	N/A	N/A	N/A	N/A		N/A	N/A	N/A	N/A	N/A	N/A	N/A	N/A	N/A	N/A	N/A		N/A	N/A	N/A	N/A	N/A	N/A		N/A	N/A	N/A	N/A	N/A	N/A	N/A	N/A	N/A	N/A	N/A		N/A	N/A	N/A	N/A	N/A	N/A		#N/A	#N/A	#N/A	#N/A
Warder WorHO	N/A	N/A	N/A	N/A	N/A	N/A		N/A	N/A	N/A	N/A	N/A	N/A	N/A	N/A	N/A	N/A	N/A		N/A	N/A	N/A	N/A	N/A	N/A		N/A	N/A	N/A	N/A	N/A	N/A	N/A	N/A	N/A	N/A	N/A		N/A	N/A	N/A	N/A	N/A	N/A		#N/A	#N/A	#N/A	#N/A
West Imay WorHO	N/A	N/A	N/A	N/A	N/A	N/A		N/A	N/A	N/A	N/A	N/A	N/A	N/A	N/A	N/A	N/A	N/A		N/A	N/A	N/A	N/A	N/A	N/A		N/A	N/A	N/A	N/A	N/A	N/A	N/A	N/A	N/A	N/A	N/A		N/A	N/A	N/A	N/A	N/A	N/A		#N/A	#N/A	#N/A	#N/A
Yahoob WorHO	N/A	N/A	N/A	N/A	N/A	N/A		N/A	N/A	N/A	N/A	N/A	N/A	N/A	N/A	N/A	N/A	N/A		N/A	N/A	N/A	N/A	N/A	N/A		N/A	N/A	N/A	N/A	N/A	N/A	N/A	N/A	N/A	N/A	N/A		N/A	N/A	N/A	N/A	N/A	N/A		#N/A	#N/A	#N/A	#N/A
yocale WorHO	N/A	N/A	N/A	N/A	N/A	N/A		N/A	N/A	N/A	N/A	N/A	N/A	N/A	N/A	N/A	N/A	N/A		N/A	N/A	N/A	N/A	N/A	N/A		N/A	N/A	N/A	N/A	N/A	N/A	N/A	N/A	N/A	N/A	N/A		N/A	N/A	N/A	N/A	N/A	N/A		#N/A	#N/A	#N/A	#N/A
Adilo Zuria WorHO	N/A	N/A	N/A	N/A	N/A	N/A		N/A	N/A	N/A	N/A	N/A	N/A	N/A	N/A	N/A	N/A	N/A		N/A	N/A	N/A	N/A	N/A	N/A		N/A	N/A	N/A	N/A	N/A	N/A	N/A	N/A	N/A	N/A	N/A		N/A	N/A	N/A	N/A	N/A	N/A		#N/A	#N/A	#N/A	#N/A
Angacha WorHO	N/A	N/A	N/A	N/A	N/A	N/A		N/A	N/A	N/A	N/A	N/A	N/A	N/A	N/A	N/A	N/A	N/A		N/A	N/A	N/A	N/A	N/A	N/A		N/A	N/A	N/A	N/A	N/A	N/A	N/A	N/A	N/A	N/A	N/A		N/A	N/A	N/A	N/A	N/A	N/A		#N/A	#N/A	#N/A	#N/A
Demboya WorHO	N/A	N/A	N/A	N/A	N/A	N/A		N/A	N/A	N/A	N/A	N/A	N/A	N/A	N/A	N/A	N/A	N/A		N/A	N/A	N/A	N/A	N/A	N/A		N/A	N/A	N/A	N/A	N/A	N/A	N/A	N/A	N/A	N/A	N/A		N/A	N/A	N/A	N/A	N/A	N/A		#N/A	#N/A	#N/A	#N/A
Doyo Gena WorHO	N/A	N/A	N/A	N/A	N/A	N/A		N/A	N/A	N/A	N/A	N/A	N/A	N/A	N/A	N/A	N/A	N/A		N/A	N/A	N/A	N/A	N/A	N/A		N/A	N/A	N/A	N/A	N/A	N/A	N/A	N/A	N/A	N/A	N/A		N/A	N/A	N/A	N/A	N/A	N/A		#N/A	#N/A	#N/A	#N/A
Dr. Bogalech Gebere Memorial General Hospital	N/A	N/A	N/A	N/A	N/A	N/A		N/A	N/A	N/A	N/A	N/A	N/A	N/A	N/A	N/A	N/A	N/A		N/A	N/A	N/A	N/A	N/A	N/A		N/A	N/A	N/A	N/A	N/A	N/A	N/A	N/A	N/A	N/A	N/A		N/A	N/A	N/A	N/A	N/A	N/A		#N/A	#N/A	#N/A	#N/A
Durame Town Administration WorHO	N/A	N/A	N/A	N/A	N/A	N/A		N/A	N/A	N/A	N/A	N/A	N/A	N/A	N/A	N/A	N/A	N/A		N/A	N/A	N/A	N/A	N/A	N/A		N/A	N/A	N/A	N/A	N/A	N/A	N/A	N/A	N/A	N/A	N/A		N/A	N/A	N/A	N/A	N/A	N/A		#N/A	#N/A	#N/A	#N/A
Hadero Town Administration WorHO	N/A	N/A	N/A	N/A	N/A	N/A		N/A	N/A	N/A	N/A	N/A	N/A	N/A	N/A	N/A	N/A	N/A		N/A	N/A	N/A	N/A	N/A	N/A		N/A	N/A	N/A	N/A	N/A	N/A	N/A	N/A	N/A	N/A	N/A		N/A	N/A	N/A	N/A	N/A	N/A		#N/A	#N/A	#N/A	#N/A
Hadero Tunto Zuriya WorHO	N/A	N/A	N/A	N/A	N/A	N/A		N/A	N/A	N/A	N/A	N/A	N/A	N/A	N/A	N/A	N/A	N/A		N/A	N/A	N/A	N/A	N/A	N/A		N/A	N/A	N/A	N/A	N/A	N/A	N/A	N/A	N/A	N/A	N/A		N/A	N/A	N/A	N/A	N/A	N/A		#N/A	#N/A	#N/A	#N/A
Kacha Birra WorHO	N/A	N/A	N/A	N/A	N/A	N/A		N/A	N/A	N/A	N/A	N/A	N/A	N/A	N/A	N/A	N/A	N/A		N/A	N/A	N/A	N/A	N/A	N/A		N/A	N/A	N/A	N/A	N/A	N/A	N/A	N/A	N/A	N/A	N/A		N/A	N/A	N/A	N/A	N/A	N/A		#N/A	#N/A	#N/A	#N/A
Kedida Gamela WorHO	N/A	N/A	N/A	N/A	N/A	N/A		N/A	N/A	N/A	N/A	N/A	N/A	N/A	N/A	N/A	N/A	N/A		N/A	N/A	N/A	N/A	N/A	N/A		N/A	N/A	N/A	N/A	N/A	N/A	N/A	N/A	N/A	N/A	N/A		N/A	N/A	N/A	N/A	N/A	N/A		#N/A	#N/A	#N/A	#N/A
Shinshicho Town Administration WorHO	N/A	N/A	N/A	N/A	N/A	N/A		N/A	N/A	N/A	N/A	N/A	N/A	N/A	N/A	N/A	N/A	N/A		N/A	N/A	N/A	N/A	N/A	N/A		N/A	N/A	N/A	N/A	N/A	N/A	N/A	N/A	N/A	N/A	N/A		N/A	N/A	N/A	N/A	N/A	N/A		#N/A	#N/A	#N/A	#N/A
Tembaro WorHO	N/A	N/A	N/A	N/A	N/A	N/A		N/A	N/A	N/A	N/A	N/A	N/A	N/A	N/A	N/A	N/A	N/A		N/A	N/A	N/A	N/A	N/A	N/A		N/A	N/A	N/A	N/A	N/A	N/A	N/A	N/A	N/A	N/A	N/A		N/A	N/A	N/A	N/A	N/A	N/A		#N/A	#N/A	#N/A	#N/A
[truncated: 56 more columns]

## Sheet: Regional composite scores
						7	#VALUE!	#VALUE!						15	#VALUE!	#VALUE!						23	#VALUE!	#VALUE!						31	#VALUE!	#VALUE!						39	#VALUE!	#VALUE!						47	#VALUE!	#VALUE!
Woreda	PCV1 : Penta1	Total penta administered (children) : Penta issued (stock)	Total measles opened : Total measles issued	Ending stock balance penta	Doses administered for measles (rolling average)	Doses administered for IPV (rolling average)	composite score 1	composite score	PCV1 : Penta1	Total penta administered (children) : Penta issued (stock)	Total measles opened : Total measles issued	Ending stock balance penta	Doses administered for meeasles (rolling average)	Doses administered for IPV (rolling average)	composite score 1	composite score	PCV1 : Penta1	Total penta administered (children) : Penta issued (stock)	Total measles opened : Total measles issued	Ending stock balance penta	Doses administered for meeasles (rolling average)	Doses administered for IPV (rolling average)	composite score 1	composite score	PCV1 : Penta1	Total penta administered (children) : Penta issued (stock)	Total measles opened : Total measles issued	Ending stock balance penta	Doses administered for meeasles (rolling average)	Doses administered for IPV (rolling average)	composite score 1	composite score	PCV1 : Penta1	Total penta administered (children) : Penta issued (stock)	Total measles opened : Total measles issued	Ending stock balance penta	Doses administered for measles (rolling average)	Doses administered for IPV (rolling average)	composite score 1	composite score	PCV1 : Penta1	Total penta administered (children) : Penta issued (stock)	Total measles opened : Total measles issued	Ending stock balance penta	Doses administered for measles (rolling average)	Doses administered for IPV (rolling average)	composite score	composite score
Abala WorHO							Missing data								Missing data								Missing data								Missing data								Missing data								Missing data
Adaar WorHO							Missing data								Missing data								Missing data								Missing data								Missing data								Missing data
Afambo WorHO							Missing data								Missing data								Missing data								Missing data								Missing data								Missing data
Afdera WorHO							Missing data								Missing data								Missing data								Missing data								Missing data								Missing data
Amibara WorHO							Missing data								Missing data								Missing data								Missing data								Missing data								Missing data
Argoba Special WorHO							Missing data								Missing data								Missing data								Missing data								Missing data								Missing data
Awash Fenteale WorHO							Missing data								Missing data								Missing data								Missing data								Missing data								Missing data
Awash Town WorHO							Missing data								Missing data								Missing data								Missing data								Missing data								Missing data
Awura WorHO							Missing data								Missing data								Missing data								Missing data								Missing data								Missing data
Ayssaita WorHO							Missing data								Missing data								Missing data								Missing data								Missing data								Missing data
Berahle WorHO							Missing data								Missing data								Missing data								Missing data								Missing data								Missing data
Bidu WorHO							Missing data								Missing data								Missing data								Missing data								Missing data								Missing data
Chifra WorHO							Missing data								Missing data								Missing data								Missing data								Missing data								Missing data
Dalifaghe WorHO							Missing data								Missing data								Missing data								Missing data								Missing data								Missing data
Dalol WorHO							Missing data								Missing data								Missing data								Missing data								Missing data								Missing data
Dewe WorHO							Missing data								Missing data								Missing data								Missing data								Missing data								Missing data
Dubti WorHO							Missing data								Missing data								Missing data								Missing data								Missing data								Missing data
Dulecha WorHO							Missing data								Missing data								Missing data								Missing data								Missing data								Missing data
Elidar WorHO							Missing data								Missing data								Missing data								Missing data								Missing data								Missing data
Erabti WorHO							Missing data								Missing data								Missing data								Missing data								Missing data								Missing data
Ewa WorHO							Missing data								Missing data								Missing data								Missing data								Missing data								Missing data
Galalo WorHO							Missing data								Missing data								Missing data								Missing data								Missing data								Missing data
Gewane WorHO							Missing data								Missing data								Missing data								Missing data								Missing data								Missing data
Gulina WorHO							Missing data								Missing data								Missing data								Missing data								Missing data								Missing data
Hadeleala WorHO							Missing data								Missing data								Missing data								Missing data								Missing data								Missing data
Koneba WorHO							Missing data								Missing data								Missing data								Missing data								Missing data								Missing data
Kori WorHO							Missing data								Missing data								Missing data								Missing data								Missing data								Missing data
Magale WorHO							Missing data								Missing data								Missing data								Missing data								Missing data								Missing data
Mille WorHO							Missing data								Missing data								Missing data								Missing data								Missing data								Missing data
Semera Logia Kentiba WorHO							Missing data								Missing data								Missing data								Missing data								Missing data								Missing data
Semirobi WorHO							Missing data								Missing data								Missing data								Missing data								Missing data								Missing data
Telalak WorHO							Missing data								Missing data								Missing data								Missing data								Missing data								Missing data
Teru WorHO							Missing data								Missing data								Missing data								Missing data								Missing data								Missing data
Yallo WorHO							Missing data								Missing data								Missing data								Missing data								Missing data								Missing data
Agalo Meti WorHO							Missing data								Missing data								Missing data								Missing data								Missing data								Missing data
Asosa Town 1 WorHO							Missing data								Missing data								Missing data								Missing data								Missing data								Missing data
Assosa WorHO							Missing data								Missing data								Missing data								Missing data								Missing data								Missing data
Bambasi WorHO							Missing data								Missing data								Missing data								Missing data								Missing data								Missing data
Belo Jeganfoy WorHO							Missing data								Missing data								Missing data								Missing data								Missing data								Missing data
Bulen WorHO							Missing data								Missing data								Missing data								Missing data								Missing data								Missing data
Dangur WorHO							Missing data								Missing data								Missing data								Missing data								Missing data								Missing data
Dibate WorHO							Missing data								Missing data								Missing data								Missing data								Missing data								Missing data
Guba WorHO							Missing data								Missing data								Missing data								Missing data								Missing data								Missing data
Homosha WorHO							Missing data								Missing data								Missing data								Missing data								Missing data								Missing data
Kamashi Primary Hospital							Missing data								Missing data								Missing data								Missing data								Missing data								Missing data
Kamashi WorHO							Missing data								Missing data								Missing data								Missing data								Missing data								Missing data
Kurmuk WorHO							Missing data								Missing data								Missing data								Missing data								Missing data								Missing data
Mandura WorHO							Missing data								Missing data								Missing data								Missing data								Missing data								Missing data
Mao Komo Special WorHO							Missing data								Missing data								Missing data								Missing data								Missing data								Missing data
Menge WorHO							Missing data								Missing data								Missing data								Missing data								Missing data								Missing data
Oda Bilidigilu WorHO							Missing data								Missing data								Missing data								Missing data								Missing data								Missing data
Pawi Hospital							Missing data								Missing data								Missing data								Missing data								Missing data								Missing data
Pawi WorHO							Missing data								Missing data								Missing data								Missing data								Missing data								Missing data
Sedal WorHO							Missing data								Missing data								Missing data								Missing data								Missing data								Missing data
SherKole WorHO							Missing data								Missing data								Missing data								Missing data								Missing data								Missing data
Wembera WorHO							Missing data								Missing data								Missing data								Missing data								Missing data								Missing data
Yaso WorHO							Missing data								Missing data								Missing data								Missing data								Missing data								Missing data
Abobo WorHO							Missing data								Missing data								Missing data								Missing data								Missing data								Missing data
Akobo WorHO							Missing data								Missing data								Missing data								Missing data								Missing data								Missing data
Baziel PHCU							Missing data								Missing data								Missing data								Missing data								Missing data								Missing data
Dimma WorHO							Missing data								Missing data								Missing data								Missing data								Missing data								Missing data
Elia PHCU							Missing data								Missing data								Missing data								Missing data								Missing data								Missing data
Gambella PHCU							Missing data								Missing data								Missing data								Missing data								Missing data								Missing data
Gambella Town Primary Hospital							Missing data								Missing data								Missing data								Missing data								Missing data								Missing data
Gambella Zuria WorHO							Missing data								Missing data								Missing data								Missing data								Missing data								Missing data
Godere WorHO							Missing data								Missing data								Missing data								Missing data								Missing data								Missing data
Gog WorHO							Missing data								Missing data								Missing data								Missing data								Missing data								Missing data
Itang PHCU							Missing data								Missing data								Missing data								Missing data								Missing data								Missing data
Jikawo WorHO							Missing data								Missing data								Missing data								Missing data								Missing data								Missing data
Jor WorHO							Missing data								Missing data								Missing data								Missing data								Missing data								Missing data
Kumi Meles Zenawi Memorial Primary Hospital							Missing data								Missing data								Missing data								Missing data								Missing data								Missing data
Lare WorHO							Missing data								Missing data								Missing data								Missing data								Missing data								Missing data
Lier Health Center							Missing data								Missing data								Missing data								Missing data								Missing data								Missing data
Lier PHCU							Missing data								Missing data								Missing data								Missing data								Missing data								Missing data
Makuey WorHO							Missing data								Missing data								Missing data								Missing data								Missing data								Missing data
Mengeshi WorHO							Missing data								Missing data								Missing data								Missing data								Missing data								Missing data
Nyinenyang Primary Hospital							Missing data								Missing data								Missing data								Missing data								Missing data								Missing data
Pugniwudo Primary Hospital							Missing data								Missing data								Missing data								Missing data								Missing data								Missing data
Wanthoa WorHO							Missing data								Missing data								Missing data								Missing data								Missing data								Missing data
Abaqaraw WorHO							Missing data								Missing data								Missing data								Missing data								Missing data								Missing data
Adadle WorHO							Missing data								Missing data								Missing data								Missing data								Missing data								Missing data
Afdam WorHO							Missing data								Missing data								Missing data								Missing data								Missing data								Missing data
Ararso WorHO							Missing data								Missing data								Missing data								Missing data								Missing data								Missing data
Aware WorHO							Missing data								Missing data								Missing data								Missing data								Missing data								Missing data
Awbare WorHO							Missing data								Missing data								Missing data								Missing data								Missing data								Missing data
Ayisha WorHO							Missing data								Missing data								Missing data								Missing data								Missing data								Missing data
Ayun WorHO							Missing data								Missing data								Missing data								Missing data								Missing data								Missing data
babili WorHO							Missing data								Missing data								Missing data								Missing data								Missing data								Missing data
Baki Primary Hospital							Missing data								Missing data								Missing data								Missing data								Missing data								Missing data
Bare WorHO							Missing data								Missing data								Missing data								Missing data								Missing data								Missing data
Bercano WorHO							Missing data								Missing data								Missing data								Missing data								Missing data								Missing data
Bilcilbur WorHO							Missing data								Missing data								Missing data								Missing data								Missing data								Missing data
Birqod WorHO							Missing data								Missing data								Missing data								Missing data								Missing data								Missing data
Bodalay WorHO							Missing data								Missing data								Missing data								Missing data								Missing data								Missing data
Bokh WorHO							Missing data								Missing data								Missing data								Missing data								Missing data								Missing data
Bokolmanyo WorHO							Missing data								Missing data								Missing data								Missing data								Missing data								Missing data
Chareti WorHO							Missing data								Missing data								Missing data								Missing data								Missing data								Missing data
Danbal WorHO							Missing data								Missing data								Missing data								Missing data								Missing data								Missing data
Danot WorHO							Missing data								Missing data								Missing data								Missing data								Missing data								Missing data
Daratole WorHO							Missing data								Missing data								Missing data								Missing data								Missing data								Missing data
Daroor WorHO							Missing data								Missing data								Missing data								Missing data								Missing data								Missing data
Degahbur Primary Hospital							Missing data								Missing data								Missing data								Missing data								Missing data								Missing data
Degahbur town WorHO							Missing data								Missing data								Missing data								Missing data								Missing data								Missing data
Degahbur WorHO							Missing data								Missing data								Missing data								Missing data								Missing data								Missing data
Dekasuftu WorHO							Missing data								Missing data								Missing data								Missing data								Missing data								Missing data
Dhagahmadaw WorHO							Missing data								Missing data								Missing data								Missing data								Missing data								Missing data
Dhanan WorHO							Missing data								Missing data								Missing data								Missing data								Missing data								Missing data
Dhoboweyn WorHO							Missing data								Missing data								Missing data								Missing data								Missing data								Missing data
dig WorHO							Missing data								Missing data								Missing data								Missing data								Missing data								Missing data
Dollo bay WorHO							Missing data								Missing data								Missing data								Missing data								Missing data								Missing data
Dolo Ado WorHO							Missing data								Missing data								Missing data								Missing data								Missing data								Missing data
Doollo Hospital							Missing data								Missing data								Missing data								Missing data								Missing data								Missing data
Duhun WorHO							Missing data								Missing data								Missing data								Missing data								Missing data								Missing data
East Imey WorHO							Missing data								Missing data								Missing data								Missing data								Missing data								Missing data
EL-Ogaden WorHO							Missing data								Missing data								Missing data								Missing data								Missing data								Missing data
Elele WorHO							Missing data								Missing data								Missing data								Missing data								Missing data								Missing data
Elkari WorHO							Missing data								Missing data								Missing data								Missing data								Missing data								Missing data
Elwayne WorHO							Missing data								Missing data								Missing data								Missing data								Missing data								Missing data
Erer WorHO							Missing data								Missing data								Missing data								Missing data								Missing data								Missing data
Ferfer WorHO							Missing data								Missing data								Missing data								Missing data								Missing data								Missing data
FIK Primary Hospital							Missing data								Missing data								Missing data								Missing data								Missing data								Missing data
Fik WorHO							Missing data								Missing data								Missing data								Missing data								Missing data								Missing data
Filtu Primary hospital							Missing data								Missing data								Missing data								Missing data								Missing data								Missing data
Filtu WorHO							Missing data								Missing data								Missing data								Missing data								Missing data								Missing data
Gablalu WorHO							Missing data								Missing data								Missing data								Missing data								Missing data								Missing data
Galadi WorHO							Missing data								Missing data								Missing data								Missing data								Missing data								Missing data
Galhamur WorHO							Missing data								Missing data								Missing data								Missing data								Missing data								Missing data
Garbo WorHO							Missing data								Missing data								Missing data								Missing data								Missing data								Missing data
Gashamo WorHO							Missing data								Missing data								Missing data								Missing data								Missing data								Missing data
God-God WorHO							Missing data								Missing data								Missing data								Missing data								Missing data								Missing data
Godey City WorHO							Missing data								Missing data								Missing data								Missing data								Missing data								Missing data
Godey General Hospital							Missing data								Missing data								Missing data								Missing data								Missing data								Missing data
Godey WorHO							Missing data								Missing data								Missing data								Missing data								Missing data								Missing data
Goglo WorHO							Missing data								Missing data								Missing data								Missing data								Missing data								Missing data
Goljano WorHO							Missing data								Missing data								Missing data								Missing data								Missing data								Missing data
Gorabaqaqsa WorHO							Missing data								Missing data								Missing data								Missing data								Missing data								Missing data
gota-biki WorHO							Missing data								Missing data								Missing data								Missing data								Missing data								Missing data
Gunagado WorHO							Missing data								Missing data								Missing data								Missing data								Missing data								Missing data
Gura Damole WorHO							Missing data								Missing data								Missing data								Missing data								Missing data								Missing data
Gursum WorHO							Missing data								Missing data								Missing data								Missing data								Missing data								Missing data
Hadagala WorHO							Missing data								Missing data								Missing data								Missing data								Missing data								Missing data
Hamaro WorHO							Missing data								Missing data								Missing data								Missing data								Missing data								Missing data
Hararey WorHO							Missing data								Missing data								Missing data								Missing data								Missing data								Missing data
Harawo WorHO							Missing data								Missing data								Missing data								Missing data								Missing data								Missing data
Hargele Primary Hospital							Missing data								Missing data								Missing data								Missing data								Missing data								Missing data
Hargele WorHO							Missing data								Missing data								Missing data								Missing data								Missing data								Missing data
Harorays WorHO							Missing data								Missing data								Missing data								Missing data								Missing data								Missing data
Harshin WorHO							Missing data								Missing data								Missing data								Missing data								Missing data								Missing data
Higloley WorHO							Missing data								Missing data								Missing data								Missing data								Missing data								Missing data
Horashagah WorHO							Missing data								Missing data								Missing data								Missing data								Missing data								Missing data
Hudhet WorHO							Missing data								Missing data								Missing data								Missing data								Missing data								Missing data
Jigjiga town WorHO							Missing data								Missing data								Missing data								Missing data								Missing data								Missing data
Kadadumo WorHO							Missing data								Missing data								Missing data								Missing data								Missing data								Missing data
Karamara General Hospital							Missing data								Missing data								Missing data								Missing data								Missing data								Missing data
Karsasula WorHO							Missing data								Missing data								Missing data								Missing data								Missing data								Missing data
Kebridahar Primary hospital							Missing data								Missing data								Missing data								Missing data								Missing data								Missing data
Kebridahar town WorHO							Missing data								Missing data								Missing data								Missing data								Missing data								Missing data
Kebridahar WorHO							Missing data								Missing data								Missing data								Missing data								Missing data								Missing data
Koran Mula WorHO							Missing data								Missing data								Missing data								Missing data								Missing data								Missing data
Lagahida WorHO							Missing data								Missing data								Missing data								Missing data								Missing data								Missing data
Lasdhankeyre WorHO							Missing data								Missing data								Missing data								Missing data								Missing data								Missing data
Lehelyuub WorHO							Missing data								Missing data								Missing data								Missing data								Missing data								Missing data
Maeso WorHO							Missing data								Missing data								Missing data								Missing data								Missing data								Missing data
Marsin WorHO							Missing data								Missing data								Missing data								Missing data								Missing data								Missing data
Mayumuluqo WorHO							Missing data								Missing data								Missing data								Missing data								Missing data								Missing data
Moyale WorHO							Missing data								Missing data								Missing data								Missing data								Missing data								Missing data
Mubarak WorHO							Missing data								Missing data								Missing data								Missing data								Missing data								Missing data
Mustahil WorHO							Missing data								Missing data								Missing data								Missing data								Missing data								Missing data
Qabribayah town WorHO							Missing data								Missing data								Missing data								Missing data								Missing data								Missing data
Qabribayah WorHO							Missing data								Missing data								Missing data								Missing data								Missing data								Missing data
Qalafo WorHO							Missing data								Missing data								Missing data								Missing data								Missing data								Missing data
Qooxle WorHO							Missing data								Missing data								Missing data								Missing data								Missing data								Missing data
Qubi WorHO							Missing data								Missing data								Missing data								Missing data								Missing data								Missing data
Raso WorHO							Missing data								Missing data								Missing data								Missing data								Missing data								Missing data
Sagag WorHO							Missing data								Missing data								Missing data								Missing data								Missing data								Missing data
Salahad WorHO							Missing data								Missing data								Missing data								Missing data								Missing data								Missing data
Shabeley WorHO							Missing data								Missing data								Missing data								Missing data								Missing data								Missing data
Shaykosh WorHO							Missing data								Missing data								Missing data								Missing data								Missing data								Missing data
Shilabo WorHO							Missing data								Missing data								Missing data								Missing data								Missing data								Missing data
Shinile WorHO							Missing data								Missing data								Missing data								Missing data								Missing data								Missing data
Togwajale town WorHO							Missing data								Missing data								Missing data								Missing data								Missing data								Missing data
Tuliguled WorHO							Missing data								Missing data								Missing data								Missing data								Missing data								Missing data
Wangey WorHO							Missing data								Missing data								Missing data								Missing data								Missing data								Missing data
Warder WorHO							Missing data								Missing data								Missing data								Missing data								Missing data								Missing data
West Imay WorHO							Missing data								Missing data								Missing data								Missing data								Missing data								Missing data
Yahoob WorHO							Missing data								Missing data								Missing data								Missing data								Missing data								Missing data
yocale WorHO							Missing data								Missing data								Missing data								Missing data								Missing data								Missing data
Adilo Zuria WorHO							Missing data								Missing data								Missing data								Missing data								Missing data								Missing data
Angacha WorHO							Missing data								Missing data								Missing data								Missing data								Missing data								Missing data
Demboya WorHO							Missing data								Missing data								Missing data								Missing data								Missing data								Missing data
Doyo Gena WorHO							Missing data								Missing data								Missing data								Missing data								Missing data								Missing data
Dr. Bogalech Gebere Memorial General Hospital							Missing data								Missing data								Missing data								Missing data								Missing data								Missing data
Durame Town Administration WorHO							Missing data								Missing data								Missing data								Missing data								Missing data								Missing data
Hadero Town Administration WorHO							Missing data								Missing data								Missing data								Missing data								Missing data								Missing data
Hadero Tunto Zuriya WorHO							Missing data								Missing data								Missing data								Missing data								Missing data								Missing data
Kacha Birra WorHO							Missing data								Missing data								Missing data								Missing data								Missing data								Missing data
Kedida Gamela WorHO							Missing data								Missing data								Missing data								Missing data								Missing data								Missing data
Shinshicho Town Administration WorHO							Missing data								Missing data								Missing data								Missing data								Missing data								Missing data
Tembaro WorHO							Missing data								Missing data								Missing data								Missing data								Missing data								Missing data

## Sheet: Woreda Dashboard
	Angacha WorHO Woreda Dashboard											Tool Navigation
		Woreda:	Angacha WorHO
		Woreda Data Triangulation
						#VALUE!	#VALUE!	#VALUE!	#VALUE!	#VALUE!	#VALUE!	Action to take
		Ratio of PCV1 doses administered to Penta1doses administered				N/A	N/A	N/A	N/A	N/A	N/A
		Ratio of total Penta administered to Penta issued *Rolling average over 6 months				N/A	N/A	N/A	N/A	N/A	N/A
		Ratio of total Measles doses opened to total doses issued *Rolling average over 6 months				N/A	N/A	N/A	N/A	N/A	N/A
		Ratio of ending stock balance for Penta to buffer stock Compares end stock balance to buffer stock required				N/A	N/A	N/A	N/A	N/A	N/A
		Doses administered for measles Rolling average over 3 months				N/A	N/A	N/A	N/A	N/A	N/A
		Doses administered for IPV Rolling average over 3 months				N/A	N/A	N/A	N/A	N/A	N/A
		Woreda Vaccine Coverage
						#VALUE!	#VALUE!	#VALUE!	#VALUE!	#VALUE!	#VALUE!	Action to take
		RED categorisation				N/A	N/A	N/A	N/A	N/A	N/A
		All antigens				N/A	N/A	N/A	N/A	N/A	N/A
		BCG vaccine				N/A	N/A	N/A	N/A	N/A	N/A	Very high coverage - investigate reasons (e.g., inaccurate target estimates, poor recording practices) and provide support to lower levels
		Penta 1 (first dose) vaccine				N/A	N/A	N/A	N/A	N/A	N/A	Very high coverage - investigate reasons (e.g., inaccurate target estimates, poor recording practices) and provide support to lower levels
		Penta 3 (third dose) vaccine				N/A	N/A	N/A	N/A	N/A	N/A	Very high coverage - investigate reasons (e.g., inaccurate target estimates, poor recording practices) and provide support to lower levels
		PCV 1 (pneumococcal first dose) vaccine				N/A	N/A	N/A	N/A	N/A	N/A	Very high coverage - investigate reasons (e.g., inaccurate target estimates, poor recording practices) and provide support to lower levels
		PCV 3 (pneumococcal third dose) vaccine				N/A	N/A	N/A	N/A	N/A	N/A	Very high coverage - investigate reasons (e.g., inaccurate target estimates, poor recording practices) and provide support to lower levels
		Rota 1 (first does) vaccine				N/A	N/A	N/A	N/A	N/A	N/A	Very high coverage - investigate reasons (e.g., inaccurate target estimates, poor recording practices) and provide support to lower levels
		Rota 2 (second dose) vaccine				N/A	N/A	N/A	N/A	N/A	N/A	Very high coverage - investigate reasons (e.g., inaccurate target estimates, poor recording practices) and provide support to lower levels
		OPV 1 (polio first dose) vaccine				N/A	N/A	N/A	N/A	N/A	N/A	Very high coverage - investigate reasons (e.g., inaccurate target estimates, poor recording practices) and provide support to lower levels
		OPV 3 (polio third dose) vaccine)				N/A	N/A	N/A	N/A	N/A	N/A	Very high coverage - investigate reasons (e.g., inaccurate target estimates, poor recording practices) and provide support to lower levels
		IPV (inactive polio) vaccine				N/A	N/A	N/A	N/A	N/A	N/A	Very high coverage - investigate reasons (e.g., inaccurate target estimates, poor recording practices) and provide support to lower levels
		Measles 1 (first dose) vaccine				N/A	N/A	N/A	N/A	N/A	N/A	Very high coverage - investigate reasons (e.g., inaccurate target estimates, poor recording practices) and provide support to lower levels
		Measles 2 (second dose) vaccine				N/A	N/A	N/A	N/A	N/A	N/A	Very high coverage - investigate reasons (e.g., inaccurate target estimates, poor recording practices) and provide support to lower levels
		Tetanus Toxoid (mothers)				N/A	N/A	N/A	N/A	N/A	N/A	Very high coverage - investigate reasons (e.g., inaccurate target estimates, poor recording practices) and provide support to lower levels
		Penta 1- Penta 3 Dropout Rate (DOR)				N/A	N/A	N/A	N/A	N/A	N/A	High DOR - investigate reasons (e.g., not tracking defaulters, poor communication with caregivers) and provide support to lower levels
		Denominator based on:		#N/A

[truncated: 11 more sheets: Date calculations, Woreda calculations, DHIS2 data entry, DHIS2 intermediate, mBrana data entry, Database DHIS2, mBrana intermediate, Database mBrana issues, Database mBrana SOH, scoring rules and details, Credits]
